# Supplementary material for: 4-Methyl-N-p-tolyl­piperidine-1-carbox­amide
Source: Acta Crystallogr Sect E Struct Rep Online. 2012 Apr 21;68(Pt 5):o1472. doi: 10.1107/S1600536812016248 (PMC3344583; doi:10.1107/S1600536812016248)
Supplement: Supplementary file 2 [file e-68-o1472-Isup2.hkl]

# 
# h,k,l, Fc-squared, Fo-squared, sigma(Fo-squared) and status flag 
# 
data_I
_shelx_title ' 1 in P-1                    New: Pbca' 
_shelx_refln_list_code          4 
_shelx_F_calc_maximum      206.63 
_exptl_crystal_F_000      1007.81 
_reflns_d_resolution_high  0.8332 
 
loop_ 
 _symmetry_equiv_pos_as_xyz 
 'x, y, z' 
 '-x+1/2, -y, z+1/2' 
 'x+1/2, -y+1/2, -z' 
 '-x, y+1/2, -z+1/2' 
 '-x, -y, -z' 
 'x-1/2, y, -z-1/2' 
 '-x-1/2, y-1/2, z' 
 'x, -y-1/2, z-1/2' 
 
_cell_length_a     9.6192 
_cell_length_b    11.1270 
_cell_length_c    26.5740 
_cell_angle_alpha  90.000 
_cell_angle_beta   90.000 
_cell_angle_gamma  90.000 
 
_shelx_F_squared_multiplier     1.000 
 
loop_ 
 _refln_index_h 
 _refln_index_k 
 _refln_index_l 
 _refln_F_squared_calc 
 _refln_F_squared_meas 
 _refln_F_squared_sigma 
 _refln_observed_status 
   2   0   0    42694.48    43844.16   8492.01 o 
   4   0   0     1329.04     1333.74     65.28 o 
   6   0   0     2509.07     3009.27    159.92 o 
   8   0   0      205.19      190.22     19.50 o 
  10   0   0      105.86       71.41     33.38 o 
   2   1   0    35026.34    30841.72   2012.50 o 
   4   1   0      127.34      123.64      9.24 o 
   6   1   0      102.28      121.62      9.96 o 
   8   1   0       34.45       26.67      7.53 o 
  10   1   0       30.69       28.69      8.93 o 
   0   2   0    13700.92     7228.04   2767.15 o 
   2   2   0     8822.66     7333.73    246.18 o 
   4   2   0     1124.04     1075.43     33.32 o 
   6   2   0      280.97      285.46     17.39 o 
   8   2   0      201.60      241.16     17.14 o 
  10   2   0       39.09       42.51     10.04 o 
   2   3   0       99.77      112.96      6.78 o 
   4   3   0       51.64       35.70      5.45 o 
   6   3   0      368.00      349.57     26.89 o 
   8   3   0       64.05       45.62     16.36 o 
  10   3   0       33.22       39.17      9.75 o 
   0   4   0      776.83      584.60     24.49 o 
   2   4   0      128.56       92.57      6.61 o 
   4   4   0       39.65       39.38      4.98 o 
   6   4   0       15.53       31.77      7.04 o 
   8   4   0       28.38       17.11      9.91 o 
  10   4   0       16.84       23.84     10.41 o 
   2   5   0     2810.58     2676.50    103.03 o 
   4   5   0      681.15      799.25     28.05 o 
   6   5   0        2.46        7.80      4.17 o 
   8   5   0       18.52       11.82      6.84 o 
  10   5   0        2.21        5.37      6.22 o 
   0   6   0      301.99      315.29     20.74 o 
   2   6   0       15.47        9.01      4.64 o 
   4   6   0      195.59      226.90     13.66 o 
   6   6   0       68.44       88.28      7.64 o 
   8   6   0        0.22        5.56      5.39 o 
  10   6   0        2.38        0.94     18.47 o 
   2   7   0       43.12       26.43      6.03 o 
   4   7   0       21.16        8.45      6.21 o 
   6   7   0       17.32       25.91      8.90 o 
   8   7   0        2.67       -1.08      8.21 o 
   0   8   0        0.48       -7.17      7.17 o 
   2   8   0        2.86       -1.76      5.83 o 
   4   8   0       16.78       16.65      8.06 o 
   6   8   0        4.77        3.08      7.54 o 
   8   8   0        3.56       -7.62      7.62 o 
   2   9   0       21.75       29.62      8.71 o 
   4   9   0        4.29        6.83      9.41 o 
   6   9   0        1.36       -4.32      7.88 o 
   8   9   0        1.81        7.69     27.14 o 
   0  10   0        5.18       13.24     13.20 o 
   2  10   0        0.08        3.12      7.72 o 
   4  10   0        0.20        6.86      8.51 o 
   6  10   0        0.40       -6.94      9.69 o 
   2  11   0       31.24       40.49     12.27 o 
   4  11   0        1.41        7.69      8.28 o 
   6  11   0        0.12       26.88     11.66 o 
   0  12   0       22.00       12.06     17.27 o 
   2  12   0        0.32        9.83     10.92 o 
   4  12   0        3.32       -5.76      9.16 o 
   2  13   0        0.18       18.26     13.03 o 
   2   1   1     2610.30     2262.14     69.92 o 
   3   1   1      646.23      613.92     21.45 o 
   4   1   1      682.03      652.14     17.15 o 
   5   1   1      126.47      101.84      8.09 o 
   6   1   1      283.07      296.08     13.07 o 
   7   1   1       24.44       18.70      5.27 o 
   8   1   1        0.13        0.96      4.24 o 
   9   1   1        0.01        0.38      4.23 o 
  10   1   1        1.25        2.61      5.03 o 
  11   1   1        0.26        5.33      6.04 o 
   0   2   1     2238.20     1679.83     72.59 o 
   1   2   1    20404.44    18434.30    671.29 o 
   2   2   1      472.25      437.66      7.83 o 
   3   2   1       38.93       33.92      3.90 o 
   4   2   1     1076.48     1109.77     31.17 o 
   5   2   1        2.67       -1.77      3.23 o 
   6   2   1       25.36       48.77      6.17 o 
   7   2   1        3.71        1.29      3.55 o 
   8   2   1      127.42      134.37     22.97 o 
   9   2   1       23.02       12.07      5.64 o 
  10   2   1       54.28       48.82      7.51 o 
  11   2   1        0.05        4.24      6.35 o 
   1   3   1     9955.26     8853.47    274.13 o 
   2   3   1     7797.92     7413.31    195.88 o 
   3   3   1     1820.57     1971.73     58.65 o 
   4   3   1     1808.32     1923.88     46.51 o 
   5   3   1       94.78      123.29      9.10 o 
   6   3   1      138.52      144.90      8.18 o 
   7   3   1       38.03       45.54      7.63 o 
   8   3   1        0.06       -4.10      4.43 o 
   9   3   1        0.19       -2.72      4.54 o 
  10   3   1        0.13        2.42      4.93 o 
  11   3   1        0.07        1.55      5.57 o 
   0   4   1     2288.11     2103.36     59.79 o 
   1   4   1      309.53      325.28      8.15 o 
   2   4   1       69.41       68.29      3.59 o 
   3   4   1      934.71      792.78     28.46 o 
   4   4   1      351.57      285.78      7.45 o 
   5   4   1      117.09      124.30      7.95 o 
   6   4   1      179.30      162.40     10.19 o 
   7   4   1       11.22       16.92      4.00 o 
   8   4   1        8.34        8.88      4.31 o 
   9   4   1        7.72       11.81      5.20 o 
  10   4   1        0.51        9.36      4.87 o 
  11   4   1        0.98       29.19     12.28 o 
   1   5   1        7.89        1.61      3.03 o 
   2   5   1      199.62      204.19     14.81 o 
   3   5   1      548.27      511.92     16.07 o 
   4   5   1       18.88       21.80      3.47 o 
   5   5   1        3.16        3.42      2.59 o 
   6   5   1      386.88      342.93     22.06 o 
   7   5   1        0.25       -0.27      3.73 o 
   8   5   1       30.27       24.41      5.41 o 
   9   5   1        6.52        6.99      5.75 o 
  10   5   1        0.11       10.71      8.05 o 
   0   6   1       87.38       76.82      6.95 o 
   1   6   1       64.25       56.75      4.67 o 
   2   6   1        0.03        1.96      2.75 o 
   3   6   1       10.90        8.31      2.94 o 
   4   6   1       70.10       79.40      6.39 o 
   5   6   1       36.51       45.88      5.57 o 
   6   6   1        1.01        4.69      3.91 o 
   7   6   1        0.16        0.49      3.77 o 
   8   6   1        0.93        0.44      4.52 o 
   9   6   1        0.78        7.51      4.73 o 
  10   6   1        2.25       12.82     13.39 o 
   1   7   1        1.82        3.43      3.48 o 
   2   7   1      405.95      377.80     14.39 o 
   3   7   1       55.50       42.78      5.05 o 
   4   7   1        0.42        2.73      3.75 o 
   5   7   1       18.43       18.01      4.87 o 
   6   7   1      294.95      337.27     15.69 o 
   7   7   1        3.05        2.42      3.40 o 
   8   7   1      164.89      175.76     24.81 o 
   9   7   1        0.95       -6.60      8.34 o 
   0   8   1      136.39      139.97      9.80 o 
   1   8   1        5.97        4.93      3.59 o 
   2   8   1      121.80      156.65     11.84 o 
   3   8   1        2.75       -0.79      3.74 o 
   4   8   1       65.04       61.08      9.55 o 
   5   8   1        0.24        2.88      4.90 o 
   6   8   1       35.85       30.10      6.79 o 
   7   8   1        1.69        2.31      3.89 o 
   8   8   1        2.40       -3.22      7.34 o 
   9   8   1        0.00       16.74     13.04 o 
   1   9   1        2.55        2.33      4.25 o 
   2   9   1       18.44       18.93      5.44 o 
   3   9   1        7.47        4.85      4.59 o 
   4   9   1        0.10        5.65      5.39 o 
   5   9   1        3.20       10.21      5.96 o 
   6   9   1        4.06        2.66      5.75 o 
   7   9   1        2.02       11.51      5.79 o 
   8   9   1       14.41       24.06     13.97 o 
   0  10   1        7.96        6.40      7.44 o 
   1  10   1        2.75        0.37      4.67 o 
   2  10   1        7.32        3.65      5.34 o 
   3  10   1        6.08       -1.41      5.90 o 
   4  10   1        0.13       -2.86      5.73 o 
   5  10   1        2.28        3.58      6.52 o 
   6  10   1        0.73       15.24      6.88 o 
   7  10   1        0.00       13.82      9.51 o 
   1  11   1        0.06        3.45      6.12 o 
   2  11   1        6.72        9.84      7.07 o 
   3  11   1        0.94        1.28      5.80 o 
   4  11   1        2.35       -0.55      7.30 o 
   5  11   1        0.07       16.28      7.42 o 
   6  11   1        1.20        0.01      7.03 o 
   0  12   1        4.47        8.80     10.58 o 
   1  12   1        3.28        2.95      6.72 o 
   2  12   1        0.82        4.31      6.96 o 
   3  12   1        0.76        6.76      6.94 o 
   4  12   1        0.00       12.84      7.81 o 
   5  12   1        0.47        7.12      7.04 o 
   1  13   1        0.55        5.96      8.04 o 
   2  13   1        0.02        8.11      8.73 o 
   2   0   2     8334.31     7493.51    265.44 o 
   3   0   2      116.82      118.78     20.16 o 
   4   0   2      977.87      968.33     37.55 o 
   5   0   2     2178.54     2200.50     78.01 o 
   6   0   2     1675.20     1955.29     77.46 o 
   7   0   2       75.43       37.85     16.43 o 
   8   0   2       30.21       19.05      9.61 o 
   9   0   2      206.17      222.39     19.28 o 
  10   0   2       49.21       41.95     10.63 o 
  11   0   2        7.18       12.11      8.44 o 
   1   1   2     5322.91     4543.62     87.40 o 
   2   1   2       21.99       17.54      2.67 o 
   3   1   2     4894.02     4602.32    113.51 o 
   4   1   2      379.97      430.81     11.16 o 
   5   1   2      311.34      344.95     26.84 o 
   6   1   2      176.09      191.36      9.18 o 
   7   1   2        1.12        2.77      3.86 o 
   8   1   2        3.31        7.56      4.75 o 
   9   1   2        3.41        8.55      5.25 o 
  10   1   2       10.17        9.91      6.12 o 
  11   1   2        0.05       -1.15      6.27 o 
   0   2   2     6695.24     6445.03    239.63 o 
   1   2   2    13940.27    12515.88    400.64 o 
   2   2   2      567.04      602.32     49.63 o 
   3   2   2       32.10       33.46      3.72 o 
   4   2   2      539.83      600.32     14.57 o 
   5   2   2      145.33      152.19      6.13 o 
   6   2   2      243.41      255.51     11.58 o 
   7   2   2      216.82      219.83     11.54 o 
   8   2   2       91.00       86.28     16.09 o 
   9   2   2       12.22       15.56      5.32 o 
  10   2   2       44.78       47.15      7.23 o 
  11   2   2        0.27        3.53      6.05 o 
   1   3   2     1563.10     1271.03     24.95 o 
   2   3   2      228.79      184.22      8.35 o 
   3   3   2        1.79        9.34      3.77 o 
   4   3   2      191.52      170.77      9.80 o 
   5   3   2       84.47       74.13      5.69 o 
   6   3   2      128.96      154.24     10.49 o 
   7   3   2        0.95       -0.16      3.38 o 
   8   3   2       52.60       43.47      5.86 o 
   9   3   2        0.08       -0.60      4.16 o 
  10   3   2        8.61       10.95      5.29 o 
  11   3   2        1.20       13.47      8.66 o 
   0   4   2      654.23      589.74     18.86 o 
   1   4   2     1002.22      878.87     18.33 o 
   2   4   2       99.48       90.43      4.48 o 
   3   4   2      224.46      286.33     15.07 o 
   4   4   2      191.95      148.76      8.23 o 
   5   4   2       59.80       53.82      4.14 o 
   6   4   2       13.59       14.25      3.61 o 
   7   4   2       18.54       21.86      4.32 o 
   8   4   2       86.61       58.52      9.73 o 
   9   4   2        8.57        8.96      4.46 o 
  10   4   2       24.63       24.13      5.41 o 
   1   5   2        8.69        5.10      2.54 o 
   2   5   2     1446.97     1419.67     29.33 o 
   3   5   2       13.54       12.81      3.93 o 
   4   5   2      659.88      728.31     18.08 o 
   5   5   2       60.75       67.15      4.82 o 
   6   5   2       25.37       16.79      4.34 o 
   7   5   2      103.55      108.77      8.07 o 
   8   5   2       31.87       31.73      5.30 o 
   9   5   2       28.30       17.70      8.01 o 
  10   5   2        4.18        6.86      7.07 o 
   0   6   2       14.20       25.63      5.45 o 
   1   6   2      257.68      248.68      7.95 o 
   2   6   2       41.40       47.30      4.78 o 
   3   6   2       53.98       74.56      4.82 o 
   4   6   2       18.97       18.59      3.25 o 
   5   6   2        3.20        4.61      3.41 o 
   6   6   2       59.05       66.01      5.03 o 
   7   6   2       46.22       39.39      5.50 o 
   8   6   2        4.54        1.75      4.15 o 
   9   6   2        2.68       -0.25      3.81 o 
  10   6   2        0.59        9.83     13.68 o 
   1   7   2       12.66       13.56      3.82 o 
   2   7   2        3.28        1.21      2.87 o 
   3   7   2       29.69       28.27      4.20 o 
   4   7   2        0.07        1.48      3.05 o 
   5   7   2       94.95       89.24      7.48 o 
   6   7   2        1.87       -2.01      3.39 o 
   7   7   2        0.86        2.86      4.77 o 
   8   7   2        0.41        0.95      4.39 o 
   9   7   2        0.10        3.58      7.02 o 
   0   8   2       15.72       20.60      6.14 o 
   1   8   2       20.06       19.06      4.65 o 
   2   8   2        5.75        3.34      3.80 o 
   3   8   2        6.72        1.08      4.32 o 
   4   8   2       29.99       21.39      5.09 o 
   5   8   2        0.28       -3.39      5.10 o 
   6   8   2        9.95        8.46      5.26 o 
   7   8   2        2.64        2.62      4.21 o 
   8   8   2        0.73        6.18      6.41 o 
   9   8   2        0.14        2.78     11.15 o 
   1   9   2        7.88        2.35      4.47 o 
   2   9   2       16.84       16.03      5.21 o 
   3   9   2       27.13       18.14      6.20 o 
   4   9   2       33.58       18.93      5.90 o 
   5   9   2        0.13        2.55      5.75 o 
   6   9   2       11.59       12.34      6.00 o 
   7   9   2        0.44       13.99      6.19 o 
   8   9   2        0.16       -0.34      7.76 o 
   0  10   2        1.10       -2.27      6.95 o 
   1  10   2        8.66       11.08      5.66 o 
   2  10   2        1.60       -2.59      5.55 o 
   3  10   2        0.62        1.17      5.90 o 
   4  10   2        3.12        2.54      5.68 o 
   5  10   2        5.43       10.07      6.52 o 
   6  10   2        1.13       10.43      8.94 o 
   7  10   2        6.24       10.61      9.84 o 
   1  11   2        1.71       -1.83      6.24 o 
   2  11   2        4.18        4.58      6.12 o 
   3  11   2        7.28        2.93      5.87 o 
   4  11   2        0.10       12.80      7.90 o 
   5  11   2        0.04        5.12      6.35 o 
   6  11   2        0.59        7.81      9.98 o 
   0  12   2        6.44       13.27     10.84 o 
   1  12   2       16.67       29.75      8.77 o 
   2  12   2        0.43        9.65      8.04 o 
   3  12   2        0.18        0.29      6.36 o 
   4  12   2        0.10       25.54      8.81 o 
   5  12   2        6.06        8.41      7.80 o 
   1  13   2        0.10        8.47      9.46 o 
   2  13   2        0.83        9.06      8.01 o 
   1   1   3      536.23      387.48      9.27 o 
   2   1   3     1219.58     1127.10     25.05 o 
   3   1   3      175.59      206.07     15.19 o 
   4   1   3       21.60       33.93      6.36 o 
   5   1   3       48.28       54.01      8.46 o 
   6   1   3       14.67       14.18      5.31 o 
   7   1   3       35.96       41.24      5.40 o 
   8   1   3        0.03        5.88      4.51 o 
   9   1   3        0.45        0.85      4.89 o 
  10   1   3        1.36        3.12      5.27 o 
  11   1   3        0.33        4.34      5.37 o 
   0   2   3    11864.28    10655.32    508.98 o 
   1   2   3    28978.33    26766.53   1203.74 o 
   2   2   3      924.03      894.93     15.07 o 
   3   2   3      824.60      908.02     15.56 o 
   4   2   3      201.45      221.11     20.45 o 
   5   2   3      236.93      240.13     19.33 o 
   6   2   3       70.21       73.14      4.75 o 
   7   2   3      125.76      142.88     16.95 o 
   8   2   3        0.36        1.22      4.41 o 
   9   2   3       33.53       25.24      5.76 o 
  10   2   3        7.83        6.89      5.29 o 
  11   2   3        0.00        5.75      6.14 o 
   1   3   3     8030.49     6681.52    164.46 o 
   2   3   3     1011.79      880.46     27.52 o 
   3   3   3     2118.76     2039.25     38.82 o 
   4   3   3       47.43       62.28      5.73 o 
   5   3   3      815.58      910.66     19.91 o 
   6   3   3      237.80      209.75      7.74 o 
   7   3   3       76.45       83.80      5.58 o 
   8   3   3       47.34       32.56      9.35 o 
   9   3   3        1.49        1.07      3.94 o 
  10   3   3        0.06       -1.81      4.81 o 
  11   3   3        0.42        8.09      8.42 o 
   0   4   3      170.52      146.86      8.09 o 
   1   4   3        3.23        2.91      2.14 o 
   2   4   3      745.42      751.84     15.28 o 
   3   4   3      996.33     1034.53     20.70 o 
   4   4   3       26.73       39.16      3.40 o 
   5   4   3      160.27      153.75      7.84 o 
   6   4   3        0.85        4.47      2.88 o 
   7   4   3       50.64       53.24      4.65 o 
   8   4   3        1.86        4.40      3.33 o 
   9   4   3       22.20       22.77      4.82 o 
  10   4   3        1.30        1.23      3.66 o 
   1   5   3        1.26        0.28      2.02 o 
   2   5   3     2698.41     2855.31     63.51 o 
   3   5   3      793.83      859.95     19.37 o 
   4   5   3      433.15      458.18     13.02 o 
   5   5   3       24.78       15.48      4.53 o 
   6   5   3       60.47       56.07      6.39 o 
   7   5   3       23.70       15.29      3.43 o 
   8   5   3       84.19       73.99      7.29 o 
   9   5   3       23.62       17.59      7.13 o 
  10   5   3        0.33       18.80      8.20 o 
   0   6   3       36.31       20.48      6.46 o 
   1   6   3      140.20      119.15      8.01 o 
   2   6   3      292.44      259.42      7.78 o 
   3   6   3       96.86       98.44      6.54 o 
   4   6   3      256.33      287.58     10.15 o 
   5   6   3       48.80       57.40      4.44 o 
   6   6   3      150.17      151.38      8.02 o 
   7   6   3        8.47        5.48      3.38 o 
   8   6   3        0.09        0.48      2.76 o 
   9   6   3        4.01       10.34      7.76 o 
  10   6   3        0.15       12.09      7.55 o 
   1   7   3       55.94       61.08      6.15 o 
   2   7   3       55.26       62.21      5.77 o 
   3   7   3      146.05      175.52      7.45 o 
   4   7   3       59.96       60.17      5.82 o 
   5   7   3        0.79        8.44      3.67 o 
   6   7   3      241.73      233.85     13.65 o 
   7   7   3       10.99       10.22      3.83 o 
   8   7   3      104.41       84.86     19.23 o 
   9   7   3        5.21       15.53      7.86 o 
   0   8   3       53.02       41.45     11.62 o 
   1   8   3       90.99       61.78      9.62 o 
   2   8   3       76.70       65.93     10.75 o 
   3   8   3       28.34       27.42      4.97 o 
   4   8   3        2.58        4.04      4.31 o 
   5   8   3       34.08       25.91      5.20 o 
   6   8   3        0.00       -4.28      4.28 o 
   7   8   3        8.71        8.27      6.88 o 
   8   8   3        3.68       22.01      9.01 o 
   9   8   3        0.00       10.35     13.93 o 
   1   9   3       80.35       62.19     10.25 o 
   2   9   3        4.52        3.19      4.54 o 
   3   9   3       82.84       80.85     10.30 o 
   4   9   3        5.11        8.16      5.24 o 
   5   9   3        0.09       -4.51      4.92 o 
   6   9   3       12.96       11.40      6.81 o 
   7   9   3       21.40       14.96      9.00 o 
   8   9   3        8.43        1.43      7.57 o 
   0  10   3       31.38       25.36      8.56 o 
   1  10   3        0.45        0.84      5.11 o 
   2  10   3       68.50       68.09      9.21 o 
   3  10   3        3.39        3.64      5.49 o 
   4  10   3       17.56       28.21      8.11 o 
   5  10   3        0.00       -6.14      6.14 o 
   6  10   3        1.82        7.41      5.99 o 
   7  10   3        0.08       -4.60      9.94 o 
   1  11   3        0.76       -1.96      5.82 o 
   2  11   3       40.65       30.92      8.48 o 
   3  11   3        9.41        6.45      6.98 o 
   4  11   3        7.33        5.86      7.30 o 
   5  11   3        3.76        4.91      6.75 o 
   6  11   3        1.42       16.70      9.84 o 
   0  12   3       60.37       89.55     19.54 o 
   1  12   3        0.76        3.92      7.56 o 
   2  12   3       15.87       25.45      8.76 o 
   3  12   3        0.45       -3.57      6.36 o 
   4  12   3        0.04        1.28      6.17 o 
   1  13   3        0.47        9.29      8.09 o 
   2  13   3        0.57       26.03      9.89 o 
   0   0   4    10620.83     9209.66    534.44 o 
   1   0   4      361.46      294.94     19.99 o 
   2   0   4       65.25       59.66      3.13 o 
   3   0   4      944.97      828.01     48.50 o 
   4   0   4     4459.47     4538.31    172.05 o 
   5   0   4       60.19      127.72     12.42 o 
   6   0   4      179.29      179.95     28.78 o 
   7   0   4       29.94       25.80      7.40 o 
   8   0   4        2.99        7.25      7.05 o 
   9   0   4      135.56      129.73     18.30 o 
  10   0   4        6.78        8.48      8.86 o 
  11   0   4       20.73        4.33      9.60 o 
   1   1   4     1184.90     1224.80     17.38 o 
   2   1   4      286.95      313.89     16.47 o 
   3   1   4      618.18      679.00     48.24 o 
   4   1   4      226.87      210.64     16.20 o 
   5   1   4     1275.70     1310.71     32.35 o 
   6   1   4       12.59       13.68      3.95 o 
   7   1   4       36.11       49.42      5.93 o 
   8   1   4      142.58      143.56     12.60 o 
   9   1   4        0.14        0.96      4.95 o 
  10   1   4        0.46       -5.10      5.10 o 
  11   1   4        0.03        5.85      6.01 o 
   0   2   4    21366.38    18968.65   1362.56 o 
   1   2   4       97.21       88.63      4.12 o 
   2   2   4    11544.13    10547.17    380.76 o 
   3   2   4       72.97       71.52      4.72 o 
   4   2   4     1109.20     1207.17     23.62 o 
   5   2   4      178.08      153.34      6.92 o 
   6   2   4       32.33       46.35      3.93 o 
   7   2   4       46.71       70.78      6.63 o 
   8   2   4       46.67       37.18      6.44 o 
   9   2   4       10.68       12.02      4.82 o 
  10   2   4       49.44       33.49     10.05 o 
  11   2   4        1.21        4.76      5.59 o 
   1   3   4     2024.24     1946.72     36.73 o 
   2   3   4     2159.11     2017.41     38.17 o 
   3   3   4     1808.17     1759.94     41.21 o 
   4   3   4      665.35      646.65     20.36 o 
   5   3   4       42.63       37.66      5.08 o 
   6   3   4        0.38        0.14      2.30 o 
   7   3   4      102.99      101.15      7.79 o 
   8   3   4       19.14       17.85      4.54 o 
   9   3   4       18.86       13.17      4.55 o 
  10   3   4        0.42        5.24      4.72 o 
  11   3   4        0.54        7.17     10.18 o 
   0   4   4     2927.61     2719.85     89.86 o 
   1   4   4      659.68      617.75     14.01 o 
   2   4   4      484.38      535.07     11.39 o 
   3   4   4      267.93      240.37     12.36 o 
   4   4   4      542.36      534.20     25.14 o 
   5   4   4       77.16       48.78      4.77 o 
   6   4   4        0.11       -1.01      2.18 o 
   7   4   4       93.48       90.29     11.72 o 
   8   4   4      101.63      100.33     12.86 o 
   9   4   4       10.04        6.05      3.93 o 
  10   4   4       30.96       45.05      9.45 o 
   1   5   4       11.47        3.81      2.32 o 
   2   5   4       90.62       88.89      7.28 o 
   3   5   4      775.03      805.77     17.00 o 
   4   5   4       18.31       27.20      3.38 o 
   5   5   4       13.79       19.00      4.02 o 
   6   5   4       54.23       58.25      4.95 o 
   7   5   4      120.80      115.18     10.00 o 
   8   5   4        0.07        2.05      6.12 o 
   9   5   4       30.86       21.98      8.61 o 
  10   5   4        4.29       10.25      7.49 o 
   0   6   4      601.69      680.87     27.37 o 
   1   6   4      479.93      453.66     12.98 o 
   2   6   4       23.41       25.71      3.58 o 
   3   6   4        3.22       -0.55      2.64 o 
   4   6   4       99.86      112.41      5.77 o 
   5   6   4       90.99       75.34      9.05 o 
   6   6   4       17.56       21.40      5.83 o 
   7   6   4       56.99       61.08     11.06 o 
   8   6   4        7.42       19.01      7.65 o 
   9   6   4        0.47        9.59      7.98 o 
  10   6   4        0.20        3.36      6.75 o 
   1   7   4       19.38        7.25      3.80 o 
   2   7   4        4.66       -0.61      3.12 o 
   3   7   4        9.98       13.64      3.73 o 
   4   7   4       64.52       57.02      5.41 o 
   5   7   4       36.62       32.36      4.73 o 
   6   7   4       22.11       20.06      3.75 o 
   7   7   4        1.10       -3.70      6.42 o 
   8   7   4        0.64        3.68      6.54 o 
   9   7   4        0.72       -8.43      8.43 o 
   0   8   4       64.57       48.14     18.18 o 
   1   8   4       18.61       11.28      4.37 o 
   2   8   4       59.01       64.35      6.63 o 
   3   8   4        1.51        4.18      4.26 o 
   4   8   4        0.79        2.55      3.86 o 
   5   8   4        1.80        0.80      3.64 o 
   6   8   4        0.02        0.39      3.35 o 
   7   8   4        0.73        9.26      7.94 o 
   8   8   4        2.72       11.39      8.14 o 
   9   8   4        1.43       -2.27     10.12 o 
   1   9   4        0.16        0.41      4.30 o 
   2   9   4       41.98       34.79      7.59 o 
   3   9   4        0.10       -0.55      4.61 o 
   4   9   4       81.55       78.69     12.48 o 
   5   9   4       13.57       17.72      5.27 o 
   6   9   4       22.82        8.12      4.35 o 
   7   9   4       16.87       30.00     11.46 o 
   8   9   4        0.23       13.57      8.78 o 
   0  10   4       12.23       -3.75      7.22 o 
   1  10   4        4.42        4.73      5.07 o 
   2  10   4       17.45       17.58      6.64 o 
   3  10   4        4.17        1.23      5.94 o 
   4  10   4        5.33        6.00      6.02 o 
   5  10   4        7.60        9.68      6.38 o 
   6  10   4        7.46       10.13      7.14 o 
   7  10   4        3.16        9.62      8.60 o 
   1  11   4        4.75        7.90      7.01 o 
   2  11   4       18.68       15.16      7.03 o 
   3  11   4       10.53       21.48      7.57 o 
   4  11   4        2.90        7.67      7.10 o 
   5  11   4        2.90        1.76      6.29 o 
   6  11   4        0.22       15.80     11.52 o 
   0  12   4       20.88       15.43     12.75 o 
   1  12   4       41.99       82.72     12.05 o 
   2  12   4        0.69        0.85      6.57 o 
   3  12   4        0.03       15.99      8.25 o 
   4  12   4        4.91        5.86      7.34 o 
   1  13   4        0.00       16.72      9.30 o 
   2  13   4        2.66        8.72      7.78 o 
   1   1   5       13.86       16.21      1.85 o 
   2   1   5       36.32       51.40      2.53 o 
   3   1   5        4.55        4.03      1.84 o 
   4   1   5      115.45      132.92      5.24 o 
   5   1   5      143.05      145.47     16.35 o 
   6   1   5       17.40       25.16      3.99 o 
   7   1   5        5.74        6.61      3.71 o 
   8   1   5       31.61       24.31      5.13 o 
   9   1   5        0.19       -0.86      5.05 o 
  10   1   5        0.85        0.34      4.54 o 
  11   1   5        0.02       10.63      6.50 o 
   0   2   5       13.33       23.54      4.90 o 
   1   2   5     2337.65     2031.36     35.65 o 
   2   2   5       41.97       47.83      4.24 o 
   3   2   5       32.72       55.23      9.23 o 
   4   2   5     1353.22     1402.50     25.83 o 
   5   2   5      802.91      822.93     17.62 o 
   6   2   5       51.15       70.98      9.21 o 
   7   2   5      292.18      282.55     14.75 o 
   8   2   5        0.00        0.06      3.57 o 
   9   2   5        2.74        5.25      4.51 o 
  10   2   5        1.01       -1.75      5.14 o 
  11   2   5        0.39        1.38      6.89 o 
   1   3   5      505.80      463.60     11.04 o 
   2   3   5       90.33       96.83      4.10 o 
   3   3   5      623.46      579.22     16.36 o 
   4   3   5        0.34        2.66      3.48 o 
   5   3   5      385.93      385.04     15.87 o 
   6   3   5        0.34       -0.08      1.86 o 
   7   3   5        5.15        8.02      4.54 o 
   8   3   5      174.36      177.81     12.42 o 
   9   3   5        3.30        4.04      3.84 o 
  10   3   5        0.36        2.51      4.02 o 
  11   3   5        0.82        2.29      8.31 o 
   0   4   5       11.73        9.21      3.78 o 
   1   4   5     1195.23     1133.16     22.28 o 
   2   4   5      465.09      449.88      9.24 o 
   3   4   5        0.83        3.35      1.77 o 
   4   4   5       11.09        5.58      4.24 o 
   5   4   5       36.09       41.28      5.72 o 
   6   4   5      358.66      360.44     24.19 o 
   7   4   5        4.84        9.57      6.18 o 
   8   4   5       19.44       12.44      6.01 o 
   9   4   5        8.01        7.09      3.63 o 
  10   4   5        0.97        8.64      7.04 o 
   1   5   5        6.22        1.34      2.75 o 
   2   5   5     1555.38     1554.96     31.71 o 
   3   5   5      108.39      124.79      5.74 o 
   4   5   5      422.52      421.04      9.60 o 
   5   5   5      169.25      190.34     11.17 o 
   6   5   5        1.35        6.23      5.88 o 
   7   5   5      172.37      166.12     18.18 o 
   8   5   5       82.80      102.36     15.55 o 
   9   5   5       14.60       20.80      8.60 o 
  10   5   5        0.07       -4.21      6.45 o 
   0   6   5       40.13       38.23      6.64 o 
   1   6   5      649.35      695.35     18.09 o 
   2   6   5      169.06      186.88      7.25 o 
   3   6   5       16.19       34.80      3.65 o 
   4   6   5        6.00       10.13      2.65 o 
   5   6   5        1.38        4.84      3.07 o 
   6   6   5        0.01        4.76      6.72 o 
   7   6   5       35.73       14.03      7.36 o 
   8   6   5        5.64        1.99      6.98 o 
   9   6   5        5.47        5.63      8.58 o 
  10   6   5        0.20        6.57     10.74 o 
   1   7   5      219.06      253.06     10.70 o 
   2   7   5        7.92       13.99      3.42 o 
   3   7   5      210.31      230.90     10.07 o 
   4   7   5      103.09      101.39      6.68 o 
   5   7   5      152.46      123.79      7.12 o 
   6   7   5      176.45      166.45     14.02 o 
   7   7   5        2.52        2.77      5.96 o 
   8   7   5        4.19       14.55      9.62 o 
   9   7   5        5.27       12.20      8.69 o 
   0   8   5      127.65      103.05     18.81 o 
   1   8   5       18.11       10.04      5.03 o 
   2   8   5        3.61        6.33      4.20 o 
   3   8   5       41.23       51.63      5.28 o 
   4   8   5       57.37       61.11      6.16 o 
   5   8   5       51.28       51.15      5.52 o 
   6   8   5        2.69        3.83      4.17 o 
   7   8   5       50.47       48.07     11.66 o 
   8   8   5       14.78       27.58      9.36 o 
   9   8   5        0.36        0.47      9.05 o 
   1   9   5      116.07      118.11      8.61 o 
   2   9   5      187.63      232.79     14.40 o 
   3   9   5       54.98       46.45      7.17 o 
   4   9   5       12.50        9.88      5.35 o 
   5   9   5        1.24       -0.50      4.11 o 
   6   9   5       68.03       55.43     12.47 o 
   7   9   5       37.50       61.31     11.94 o 
   8   9   5        6.84       17.95     10.16 o 
   0  10   5       33.00       21.70      9.11 o 
   1  10   5       18.30       11.41      6.03 o 
   2  10   5       33.30       31.62      7.61 o 
   3  10   5        7.69        7.78      6.33 o 
   4  10   5       53.32       70.97      9.67 o 
   5  10   5        6.11        9.62      6.08 o 
   6  10   5        0.52       -4.23      8.07 o 
   7  10   5        2.44       13.13      9.55 o 
   1  11   5        4.06        5.24      6.37 o 
   2  11   5        6.22        8.41      6.96 o 
   3  11   5       46.34       69.31     11.58 o 
   4  11   5        0.44        6.69      6.88 o 
   5  11   5        7.41       18.97      7.34 o 
   6  11   5        4.13       15.85      9.94 o 
   0  12   5       35.48       59.87     15.92 o 
   1  12   5       76.00      116.24     13.52 o 
   2  12   5       12.54       31.45      9.17 o 
   3  12   5       16.62        8.96      7.52 o 
   4  12   5        1.12        4.63      7.36 o 
   1  13   5        0.04       11.62      8.77 o 
   0   0   6      926.01      855.97     34.44 o 
   1   0   6     2754.81     2537.92     72.87 o 
   2   0   6     1700.00     1777.91     40.25 o 
   3   0   6     1069.54     1125.83     29.13 o 
   4   0   6      430.44      557.26     76.14 o 
   5   0   6     1651.34     1822.60     61.56 o 
   6   0   6      103.08      150.51     17.66 o 
   7   0   6       31.27       45.88      7.77 o 
   8   0   6       14.77        6.88      6.71 o 
   9   0   6       56.34       48.54      9.94 o 
  10   0   6        6.10        7.11      7.02 o 
  11   0   6       18.47       13.65      9.12 o 
   1   1   6       64.56       51.20      2.70 o 
   2   1   6      237.89      249.47      5.42 o 
   3   1   6      818.64      757.99     18.96 o 
   4   1   6       65.10       76.16      3.55 o 
   5   1   6        1.79       10.43      3.59 o 
   6   1   6        2.37        3.67      3.78 o 
   7   1   6      149.73      173.32     11.12 o 
   8   1   6       54.67       72.85      9.44 o 
   9   1   6       13.71       11.69      5.54 o 
  10   1   6        1.38        0.38      4.72 o 
  11   1   6        0.60        1.46      5.64 o 
   0   2   6     2719.16     2152.48     65.09 o 
   1   2   6     4527.88     4291.05     98.95 o 
   2   2   6     1036.38      886.21     33.21 o 
   3   2   6        6.49        3.55      3.41 o 
   4   2   6      278.64      281.63      5.22 o 
   5   2   6      360.63      373.76      9.09 o 
   6   2   6        4.46        8.31      2.56 o 
   7   2   6       54.82       56.29      6.41 o 
   8   2   6       43.75       39.73      5.28 o 
   9   2   6       21.78       16.64      4.85 o 
  10   2   6       37.93       36.08      7.90 o 
  11   2   6        5.46        2.25      7.31 o 
   1   3   6     1636.78     1595.99     45.61 o 
   2   3   6       92.53      121.61      3.65 o 
   3   3   6      375.12      366.28     13.40 o 
   4   3   6        0.69        3.67      3.83 o 
   5   3   6       14.93       16.65      4.89 o 
   6   3   6       11.69       12.38      4.30 o 
   7   3   6      180.17      165.24      8.31 o 
   8   3   6        0.16        3.17      2.12 o 
   9   3   6       27.13       14.64      4.15 o 
  10   3   6        5.82        2.00      6.44 o 
  11   3   6        0.15       12.82     11.31 o 
   0   4   6      867.95      668.07     45.80 o 
   1   4   6     1456.16     1491.57     35.04 o 
   2   4   6      125.61      114.01      5.72 o 
   3   4   6     1129.09     1322.90     21.88 o 
   4   4   6       83.49       86.53      7.07 o 
   5   4   6       80.24       92.19     11.13 o 
   6   4   6      127.98      129.51     11.61 o 
   7   4   6       31.97       31.08      7.84 o 
   8   4   6       18.34       13.17      7.45 o 
   9   4   6        2.27        2.25      6.73 o 
  10   4   6       12.00       16.57      7.93 o 
   1   5   6      181.15      185.69      7.66 o 
   2   5   6     1070.90     1024.74     22.53 o 
   3   5   6        6.38       10.45      2.91 o 
   4   5   6       89.97      102.21      7.50 o 
   5   5   6       82.58       83.72      9.11 o 
   6   5   6        3.65        3.31      5.48 o 
   7   5   6       96.74       60.57     14.66 o 
   8   5   6       86.71       85.21     12.64 o 
   9   5   6        3.60       -0.36      6.37 o 
  10   5   6        2.23       19.50     12.13 o 
   0   6   6     2340.13     2269.59     79.42 o 
   1   6   6        2.05       -1.00      3.13 o 
   2   6   6        4.45        8.00      3.22 o 
   3   6   6       20.02       27.59      3.51 o 
   4   6   6      252.81      236.22      7.37 o 
   5   6   6       70.60       75.49      8.48 o 
   6   6   6      316.94      335.03     20.31 o 
   7   6   6        6.27        6.81      6.47 o 
   8   6   6        0.11       -1.71      8.09 o 
   9   6   6        0.80        5.11      8.96 o 
  10   6   6        3.36        4.97      9.68 o 
   1   7   6       14.74       16.21      4.06 o 
   2   7   6       46.57       33.88      4.54 o 
   3   7   6      152.04      177.85      8.62 o 
   4   7   6        5.39       14.06      3.24 o 
   5   7   6       95.12       74.19      5.80 o 
   6   7   6        6.37        1.62      6.61 o 
   7   7   6       12.47       14.17      8.56 o 
   8   7   6        2.62       -0.54      7.09 o 
   9   7   6        0.04       15.33     10.95 o 
   0   8   6        0.81       -0.16      6.57 o 
   1   8   6       77.90       81.12      7.87 o 
   2   8   6       15.53       17.30      4.40 o 
   3   8   6       28.94       31.29      5.24 o 
   4   8   6       64.82       94.54      8.00 o 
   5   8   6        0.00       -0.70      3.20 o 
   6   8   6       23.46       13.86      7.09 o 
   7   8   6        2.46        3.62      6.81 o 
   8   8   6        4.47       24.40      9.61 o 
   1   9   6       15.40        9.00      5.27 o 
   2   9   6        1.54        0.75      4.92 o 
   3   9   6       96.65       71.57      7.78 o 
   4   9   6        0.01        2.53      4.55 o 
   5   9   6       71.51       69.30      7.02 o 
   6   9   6        0.36        0.17      6.82 o 
   7   9   6       21.25       32.62     12.04 o 
   8   9   6        0.08       -2.23      7.27 o 
   0  10   6        1.13        8.07      7.61 o 
   1  10   6      101.11      119.09     16.46 o 
   2  10   6        0.63        3.99      5.90 o 
   3  10   6       26.21       29.27      8.05 o 
   4  10   6        2.30        7.64      6.08 o 
   5  10   6        0.09        2.21      6.08 o 
   6  10   6        0.05        4.89      7.38 o 
   7  10   6        5.44       14.09      8.72 o 
   1  11   6        0.39        4.85      6.45 o 
   2  11   6       46.35       24.62      8.83 o 
   3  11   6        0.03        9.66      7.50 o 
   4  11   6        3.78       -3.65      6.30 o 
   5  11   6        0.10        6.92      9.86 o 
   6  11   6        3.24       -1.22      8.67 o 
   0  12   6       73.99       93.79     21.94 o 
   1  12   6        9.54       28.29      9.47 o 
   2  12   6        3.03       18.67      7.81 o 
   3  12   6        3.14       28.84      9.20 o 
   4  12   6        8.53        8.51      7.54 o 
   1  13   6        0.14       13.29      9.29 o 
   1   1   7      536.92      524.45     11.24 o 
   2   1   7     1810.73     1721.55     34.28 o 
   3   1   7      156.96      138.59      4.39 o 
   4   1   7      288.15      276.40      5.95 o 
   5   1   7       68.46       70.57      4.82 o 
   6   1   7       10.26       16.91      3.46 o 
   7   1   7       19.75       35.90      5.43 o 
   8   1   7      110.75      102.41      8.82 o 
   9   1   7        0.05        1.94      5.00 o 
  10   1   7        1.95        0.34      5.09 o 
  11   1   7        0.43        2.95      6.07 o 
   0   2   7     1523.67     1484.85     51.97 o 
   1   2   7     1038.97      831.27     16.73 o 
   2   2   7      156.07      104.26      7.26 o 
   3   2   7       36.90       35.68      4.96 o 
   4   2   7       99.84      127.42     21.63 o 
   5   2   7       67.85       76.90     10.31 o 
   6   2   7      391.41      377.14     16.58 o 
   7   2   7       10.29       15.93      3.35 o 
   8   2   7       11.29       15.01      4.24 o 
   9   2   7       29.89       28.41      6.64 o 
  10   2   7        5.20        8.56      4.51 o 
  11   2   7        0.10       -0.39      7.92 o 
   1   3   7      155.81      156.24      4.97 o 
   2   3   7      544.61      551.20     10.45 o 
   3   3   7      274.32      289.54     13.50 o 
   4   3   7      145.29      178.85      8.96 o 
   5   3   7       53.62       44.01      6.93 o 
   6   3   7        7.56       10.93      4.88 o 
   7   3   7      207.97      253.78     15.21 o 
   8   3   7       49.66       51.12      6.70 o 
   9   3   7        3.73        1.83      2.32 o 
  10   3   7        0.51       -0.25      6.34 o 
   0   4   7      109.70       99.23      6.77 o 
   1   4   7     2932.33     2859.61     70.90 o 
   2   4   7      356.36      330.35      9.49 o 
   3   4   7      539.06      547.33      7.92 o 
   4   4   7       93.86      123.60      8.14 o 
   5   4   7       29.02       35.23      6.55 o 
   6   4   7       69.31       91.75     14.42 o 
   7   4   7       19.83        9.63      5.50 o 
   8   4   7        0.07        3.23      5.15 o 
   9   4   7        5.29        9.65      7.12 o 
  10   4   7        1.89       -4.20      7.60 o 
   1   5   7      143.85      144.23      6.82 o 
   2   5   7      320.39      339.15     10.94 o 
   3   5   7      140.05      144.45      4.46 o 
   4   5   7        1.99        4.22      4.01 o 
   5   5   7      215.01      214.00     13.27 o 
   6   5   7      102.32      125.43     10.90 o 
   7   5   7      171.94      179.99     13.84 o 
   8   5   7       40.60       35.82     11.84 o 
   9   5   7        5.34       -4.72      6.51 o 
  10   5   7        0.05       -7.19     11.06 o 
   0   6   7       18.64        4.35      5.00 o 
   1   6   7        2.83        2.85      3.16 o 
   2   6   7      112.77      126.17      6.26 o 
   3   6   7       11.50        7.15      2.75 o 
   4   6   7       18.90       29.41      3.29 o 
   5   6   7        1.07        3.35      4.62 o 
   6   6   7       72.53       69.16      9.27 o 
   7   6   7       11.12       10.20      8.04 o 
   8   6   7        6.49        2.22      6.54 o 
   9   6   7        3.37        9.08      7.94 o 
   1   7   7      252.23      284.99     12.04 o 
   2   7   7       19.84       21.31      4.49 o 
   3   7   7      526.39      581.20     15.41 o 
   4   7   7        1.53        0.00      2.83 o 
   5   7   7      114.65      130.09     10.87 o 
   6   7   7       23.68       17.56      6.43 o 
   7   7   7        0.82        1.66      6.83 o 
   8   7   7        8.69       12.16      7.87 o 
   9   7   7        7.95       15.03      9.58 o 
   0   8   7       12.44       13.68      7.24 o 
   1   8   7       66.64       61.84      7.20 o 
   2   8   7        7.77       10.26      4.19 o 
   3   8   7        0.61        0.79      3.93 o 
   4   8   7      212.09      286.58     13.45 o 
   5   8   7        3.26        2.02      3.45 o 
   6   8   7        1.37        0.77      6.13 o 
   7   8   7        3.54       -2.36      6.44 o 
   8   8   7        2.34        8.22      7.54 o 
   1   9   7        6.11        4.74      4.89 o 
   2   9   7      203.87      245.83     11.77 o 
   3   9   7        5.69        1.44      5.15 o 
   4   9   7       44.35       58.13      6.71 o 
   5   9   7        9.03        8.87      5.45 o 
   6   9   7       65.56       74.18     11.43 o 
   7   9   7        7.53       10.29      7.66 o 
   8   9   7        5.47       25.66     10.63 o 
   0  10   7        7.91        3.50      7.38 o 
   1  10   7        0.14       -5.91      6.22 o 
   2  10   7       17.27       18.03      6.80 o 
   3  10   7        2.97        3.67      6.39 o 
   4  10   7       20.19       24.13      7.75 o 
   5  10   7        0.40       16.00      7.26 o 
   6  10   7        0.01       14.77      8.23 o 
   7  10   7        6.59       16.31     11.11 o 
   1  11   7        2.26        4.69      6.63 o 
   2  11   7        0.32       -4.95      6.83 o 
   3  11   7        1.87        3.48      6.55 o 
   4  11   7        0.34        4.77      6.62 o 
   5  11   7        2.67       -0.92      8.46 o 
   6  11   7        3.90       29.14     13.29 o 
   0  12   7        7.51        2.12     10.20 o 
   1  12   7       61.66       66.61     11.08 o 
   2  12   7        3.02        1.47      6.72 o 
   3  12   7        9.77       13.03      8.12 o 
   4  12   7        6.53        4.70      7.79 o 
   0   0   8       16.82       22.71      6.15 o 
   1   0   8       76.03       66.63      5.68 o 
   2   0   8       50.24       45.27      8.73 o 
   3   0   8      636.79      613.52     23.97 o 
   4   0   8      435.74      408.14     17.95 o 
   5   0   8      145.20      182.38     20.62 o 
   6   0   8       80.46       74.37      7.85 o 
   7   0   8      260.50      321.39     23.81 o 
   8   0   8       57.19       51.34      9.15 o 
   9   0   8      100.71      115.13     14.77 o 
  10   0   8        6.86       -0.24      8.08 o 
  11   0   8       11.84       12.35      8.16 o 
   1   1   8      777.65      880.77     19.08 o 
   2   1   8       60.80       63.37      3.32 o 
   3   1   8      831.07      771.70     19.82 o 
   4   1   8      230.06      236.99      6.60 o 
   5   1   8       97.44      113.91      4.06 o 
   6   1   8        2.45        0.91      3.02 o 
   7   1   8      285.79      311.47     10.94 o 
   8   1   8        1.84        7.04      3.67 o 
   9   1   8       57.16       38.90      9.75 o 
  10   1   8        7.51        5.11      4.63 o 
  11   1   8        2.38       10.84      8.98 o 
   0   2   8     2394.82     2370.97     89.54 o 
   1   2   8     4897.43     4227.17    102.28 o 
   2   2   8      668.21      637.12     13.76 o 
   3   2   8      373.44      407.45     10.66 o 
   4   2   8      592.23      639.35     13.70 o 
   5   2   8        0.45        3.49      1.69 o 
   6   2   8      125.89      131.18      5.91 o 
   7   2   8       84.99       94.30      4.83 o 
   8   2   8       22.71       23.04      4.79 o 
   9   2   8       39.09       31.34      8.40 o 
  10   2   8       16.65        6.91      3.71 o 
  11   2   8        1.17        9.75      9.37 o 
   1   3   8       15.82       16.73      3.20 o 
   2   3   8      972.09      974.71     19.64 o 
   3   3   8      404.25      419.73     10.82 o 
   4   3   8       32.59       36.64      2.24 o 
   5   3   8       60.61       55.77      4.71 o 
   6   3   8        4.12        5.20      3.94 o 
   7   3   8       57.09       64.70     12.04 o 
   8   3   8       19.17       19.88      6.09 o 
   9   3   8        5.31        5.50      6.49 o 
  10   3   8        4.03       -3.17      6.86 o 
   0   4   8     2830.79     2469.17    204.95 o 
   1   4   8      832.56      900.43     22.12 o 
   2   4   8       10.77        4.98      2.37 o 
   3   4   8       34.64       30.29      4.58 o 
   4   4   8       33.58       44.61      3.90 o 
   5   4   8       97.15       89.44     10.69 o 
   6   4   8       57.84       44.35      8.73 o 
   7   4   8      182.85      185.67     10.92 o 
   8   4   8        1.51        2.36      5.48 o 
   9   4   8        0.59        6.09      5.74 o 
  10   4   8        1.47       17.27     13.95 o 
   1   5   8        0.00        4.08      3.59 o 
   2   5   8      972.46     1071.99     26.47 o 
   3   5   8      162.93      212.55      6.22 o 
   4   5   8       37.21       44.18      5.00 o 
   5   5   8      626.50      587.51     18.85 o 
   6   5   8        2.80        2.18      5.74 o 
   7   5   8      123.13      151.74     16.18 o 
   8   5   8       37.42       20.85      7.92 o 
   9   5   8        0.19        4.56      6.75 o 
  10   5   8        0.19        3.27     13.61 o 
   0   6   8     1848.64     2021.23     75.25 o 
   1   6   8      339.82      394.51     15.35 o 
   2   6   8       12.73       10.07      4.02 o 
   3   6   8        0.00       -1.83      2.42 o 
   4   6   8      173.72      197.87      9.83 o 
   5   6   8       65.63       80.58      7.44 o 
   6   6   8      130.87      137.82     13.57 o 
   7   6   8       42.78       37.51      8.97 o 
   8   6   8        1.49        0.51      7.08 o 
   9   6   8        0.01        9.96      8.76 o 
   1   7   8       13.18        9.40      4.76 o 
   2   7   8      351.90      376.75     13.26 o 
   3   7   8       25.05       24.09      4.09 o 
   4   7   8      115.75      120.23      7.21 o 
   5   7   8       77.74       77.37      9.45 o 
   6   7   8       17.93       13.59      5.71 o 
   7   7   8        2.70        0.71      4.96 o 
   8   7   8        3.57        4.32      5.65 o 
   9   7   8        0.46       13.58     11.36 o 
   0   8   8       20.06       18.34      7.18 o 
   1   8   8      137.77      102.51     14.86 o 
   2   8   8       11.52        7.70      4.31 o 
   3   8   8       32.96       45.92      6.94 o 
   4   8   8       29.54       38.52      5.55 o 
   5   8   8        9.85       10.53      6.32 o 
   6   8   8        1.05        6.99      7.03 o 
   7   8   8        4.84        5.92      6.39 o 
   8   8   8        1.13        4.47      8.71 o 
   1   9   8        2.12        6.26      4.78 o 
   2   9   8      100.81       80.28      8.48 o 
   3   9   8       61.26       59.88      7.64 o 
   4   9   8       67.71       78.15      9.61 o 
   5   9   8       21.92       21.07      3.99 o 
   6   9   8        6.60       15.98      7.80 o 
   7   9   8        1.99        5.65      7.24 o 
   8   9   8        0.06       -0.27     10.79 o 
   0  10   8      164.04      168.62     26.22 o 
   1  10   8       65.47       65.72     11.04 o 
   2  10   8       28.33       32.91      7.87 o 
   3  10   8       19.94       26.47      8.73 o 
   4  10   8        2.66        8.79      7.51 o 
   5  10   8        1.52        6.04      5.10 o 
   6  10   8        8.67       14.28     10.28 o 
   7  10   8        8.08       23.49     10.37 o 
   1  11   8        4.03        9.79      7.46 o 
   2  11   8       18.75       12.83      7.64 o 
   3  11   8        5.76       19.10      8.45 o 
   4  11   8        0.29        2.85      7.21 o 
   5  11   8        7.79       21.66     11.35 o 
   0  12   8       12.03        7.48     10.77 o 
   1  12   8        1.01       13.94      9.16 o 
   2  12   8        0.01        0.17      7.55 o 
   3  12   8       10.49       20.24     10.78 o 
   4  12   8        3.14        4.84     10.08 o 
   1   1   9      164.10      131.78      5.59 o 
   2   1   9     2029.15     1893.35     49.30 o 
   3   1   9       82.50      107.89      7.46 o 
   4   1   9       39.74       54.21      8.05 o 
   5   1   9        1.79        5.72      2.32 o 
   6   1   9      132.63      137.48      6.71 o 
   7   1   9        3.39        9.81      3.69 o 
   8   1   9       33.74       26.21      6.41 o 
   9   1   9       20.09        9.03      4.11 o 
  10   1   9        0.10        1.11      3.87 o 
  11   1   9        2.38        5.99     10.17 o 
   0   2   9     3903.69     3490.47    145.28 o 
   1   2   9     1904.22     1910.72     40.84 o 
   2   2   9       74.86       60.44      4.98 o 
   3   2   9     1754.43     2058.52     42.53 o 
   4   2   9      857.09      935.34     17.50 o 
   5   2   9        6.25       11.54      2.51 o 
   6   2   9       48.65       73.83      9.31 o 
   7   2   9       13.57       13.81      2.73 o 
   8   2   9       17.29        5.75      2.55 o 
   9   2   9       33.79       13.55      5.41 o 
  10   2   9       15.22        9.53      6.95 o 
   1   3   9     2439.61     2450.95     56.75 o 
   2   3   9      873.28      940.15     20.61 o 
   3   3   9      351.47      384.00     10.76 o 
   4   3   9       87.49      102.91      7.77 o 
   5   3   9      195.22      226.53     12.59 o 
   6   3   9       67.35       79.05      8.25 o 
   7   3   9      503.83      545.29     22.82 o 
   8   3   9        3.64        4.06      5.14 o 
   9   3   9       26.66       17.51      6.13 o 
  10   3   9        2.19       12.12     12.30 o 
   0   4   9      428.24      319.56     26.42 o 
   1   4   9       52.57       84.87      4.63 o 
   2   4   9      132.72      140.36      5.57 o 
   3   4   9      150.39      184.89      5.56 o 
   4   4   9       22.57       17.99      3.45 o 
   5   4   9       13.52        8.83      3.70 o 
   6   4   9       28.40       36.75      4.81 o 
   7   4   9       40.13       34.86      9.34 o 
   8   4   9       45.04       47.94      9.98 o 
   9   4   9        4.25        7.25      6.28 o 
  10   4   9        8.71       -0.31      8.97 o 
   1   5   9       71.48       76.92      5.77 o 
   2   5   9       30.93       34.58      3.87 o 
   3   5   9       86.69       91.72      5.20 o 
   4   5   9       12.30       15.64      3.84 o 
   5   5   9       28.37       27.50      5.91 o 
   6   5   9      147.38      138.17     11.68 o 
   7   5   9       60.53       48.88      6.60 o 
   8   5   9        8.50        6.46      5.22 o 
   9   5   9        3.38       -0.02      7.89 o 
  10   5   9        2.72       -2.77     16.48 o 
   0   6   9       83.09       87.96      8.76 o 
   1   6   9      247.07      250.94     11.22 o 
   2   6   9       16.43       16.78      4.25 o 
   3   6   9        3.74        4.71      2.77 o 
   4   6   9       52.96       58.15      6.94 o 
   5   6   9        0.19       -0.93      4.85 o 
   6   6   9       12.30        3.24      5.72 o 
   7   6   9        0.57        7.78      5.41 o 
   8   6   9        0.00        4.86      3.38 o 
   9   6   9        3.51       16.27      9.53 o 
   1   7   9        2.94       -0.41      3.92 o 
   2   7   9       56.68       63.45      6.07 o 
   3   7   9      150.95      184.28      8.98 o 
   4   7   9      124.26      103.49      4.61 o 
   5   7   9        0.75        5.05      5.15 o 
   6   7   9       18.41       17.25      5.84 o 
   7   7   9        6.50        9.84      6.60 o 
   8   7   9        1.13        3.35      5.41 o 
   9   7   9       13.65       17.80     10.29 o 
   0   8   9        3.31       10.74      8.08 o 
   1   8   9      215.73      225.94     12.94 o 
   2   8   9        0.38        0.51      4.02 o 
   3   8   9       71.23       75.33      6.50 o 
   4   8   9        5.87        4.71      5.06 o 
   5   8   9       41.36       39.66      7.56 o 
   6   8   9        6.33        4.77      7.51 o 
   7   8   9        0.72        9.27      6.61 o 
   8   8   9        0.49       24.93     11.40 o 
   1   9   9      129.97      162.44     12.75 o 
   2   9   9        4.34        0.31      4.78 o 
   3   9   9       30.82       31.85      7.86 o 
   4   9   9        2.85       -4.42      4.75 o 
   5   9   9       11.28       24.17      8.99 o 
   6   9   9        0.71       15.85     12.46 o 
   7   9   9        1.86        3.19      9.69 o 
   0  10   9       79.25       36.88     24.40 o 
   1  10   9       67.82       30.68      8.84 o 
   2  10   9       27.42       26.08      7.59 o 
   3  10   9        0.60        7.36      7.15 o 
   4  10   9        1.46        6.52      5.85 o 
   5  10   9        3.52       -3.14      8.43 o 
   6  10   9        0.48       16.87     10.30 o 
   1  11   9        0.79       -1.08      6.85 o 
   2  11   9        1.83        8.16      8.44 o 
   3  11   9        5.16       12.43      8.80 o 
   4  11   9        0.01       -9.30      9.30 o 
   5  11   9        1.63       20.94     10.89 o 
   0  12   9        4.02        6.21     14.07 o 
   1  12   9        0.80       -4.40      8.01 o 
   2  12   9        9.61       28.95     10.78 o 
   3  12   9        0.07        3.87      7.92 o 
   0   0  10      478.36      532.80     24.61 o 
   1   0  10       32.70       26.62      4.52 o 
   2   0  10      911.76      851.47     24.98 o 
   3   0  10      940.71     1057.46     51.41 o 
   4   0  10      419.97      530.35     23.43 o 
   5   0  10      144.59      151.39     10.89 o 
   6   0  10        0.01        6.05      7.09 o 
   7   0  10      118.19      180.00     12.56 o 
   8   0  10      110.34      118.92     17.85 o 
   9   0  10       91.77       47.98     37.94 o 
  10   0  10       10.80        3.84      6.39 o 
   1   1  10      375.93      291.77      8.98 o 
   2   1  10      414.59      386.27      9.74 o 
   3   1  10      816.08      868.60     18.28 o 
   4   1  10       74.39       82.65      4.38 o 
   5   1  10        1.04        6.69      2.49 o 
   6   1  10      198.90      181.51     11.02 o 
   7   1  10      284.51      284.27     17.76 o 
   8   1  10       11.62       14.01      4.33 o 
   9   1  10       61.40       49.01     10.95 o 
  10   1  10       19.73       18.96      6.29 o 
   0   2  10       70.06       63.77      6.48 o 
   1   2  10     2412.33     2382.21     55.70 o 
   2   2  10      153.08      153.26      5.24 o 
   3   2  10      207.78      206.74      5.31 o 
   4   2  10      620.96      683.40     19.01 o 
   5   2  10       55.71       71.65      6.94 o 
   6   2  10       25.44       42.08      5.49 o 
   7   2  10       16.44       16.96      2.56 o 
   8   2  10       24.90       18.50      6.00 o 
   9   2  10        5.72        1.90      3.20 o 
  10   2  10        1.25       14.54     11.53 o 
   1   3  10       96.71       83.27      5.36 o 
   2   3  10      991.93     1128.62     25.00 o 
   3   3  10      266.08      283.86      6.79 o 
   4   3  10       30.72       23.32      5.21 o 
   5   3  10       18.44       17.66      6.10 o 
   6   3  10      257.63      264.77     14.90 o 
   7   3  10       27.47       34.66      9.43 o 
   8   3  10       82.21       71.62     13.05 o 
   9   3  10        3.36        2.75      5.53 o 
  10   3  10        1.23        9.88     13.25 o 
   0   4  10     1199.51     1192.92     40.26 o 
   1   4  10     3293.38     3148.76     70.99 o 
   2   4  10      955.49      885.50     21.10 o 
   3   4  10      190.08      209.35      5.14 o 
   4   4  10      142.64      147.66      7.26 o 
   5   4  10      324.50      361.45     17.24 o 
   6   4  10      114.20      131.27     11.37 o 
   7   4  10      106.72      111.58     12.02 o 
   8   4  10       13.01       15.28      8.30 o 
   9   4  10       14.82       12.21      8.64 o 
  10   4  10        1.59        5.56     11.02 o 
   1   5  10      671.48      641.74     16.76 o 
   2   5  10      194.68      203.81      7.95 o 
   3   5  10      211.17      273.85     10.22 o 
   4   5  10      353.50      386.89     13.43 o 
   5   5  10      427.53      414.17     26.69 o 
   6   5  10       16.81        5.16      3.52 o 
   7   5  10       41.00       40.39     12.05 o 
   8   5  10        0.03       -7.99      7.99 o 
   9   5  10        0.39        3.41      8.16 o 
  10   5  10        4.33        9.43     10.56 o 
   0   6  10       27.15       27.91      6.53 o 
   1   6  10       35.02       46.50      5.65 o 
   2   6  10      137.82      156.76      9.40 o 
   3   6  10       14.74       10.90      3.39 o 
   4   6  10       12.14       17.01      4.71 o 
   5   6  10       77.67       69.70     11.16 o 
   6   6  10       10.18        7.02      5.09 o 
   7   6  10        1.99       -1.45      4.84 o 
   8   6  10        0.05        9.73      8.69 o 
   9   6  10        1.69        0.75      8.87 o 
   1   7  10        5.24        2.55      4.29 o 
   2   7  10       14.00       19.08      4.96 o 
   3   7  10      139.47      133.37      6.91 o 
   4   7  10        6.93       10.29      2.68 o 
   5   7  10        0.09        4.75      5.07 o 
   6   7  10        0.24        5.08      6.11 o 
   7   7  10        0.94       10.99      6.90 o 
   8   7  10        0.00        1.09      8.09 o 
   9   7  10        0.11       -7.65      9.54 o 
   0   8  10       54.90       28.77     20.55 o 
   1   8  10        0.98       -1.97      4.69 o 
   2   8  10        1.20        2.79      5.08 o 
   3   8  10        0.00       -0.34      4.33 o 
   4   8  10        1.03        1.46      3.11 o 
   5   8  10        0.48       -1.92      5.97 o 
   6   8  10        1.00        9.29      7.09 o 
   7   8  10        1.82        8.06      7.63 o 
   8   8  10        8.78        6.18      9.12 o 
   1   9  10        1.45       -1.84      5.43 o 
   2   9  10       32.94       31.40      6.98 o 
   3   9  10        2.51        2.08      4.72 o 
   4   9  10       15.55       16.26      4.52 o 
   5   9  10        0.00        0.59      5.83 o 
   6   9  10        0.93        7.62      7.12 o 
   7   9  10        0.42        7.37      9.54 o 
   0  10  10       30.69       20.31     13.47 o 
   1  10  10       12.57        6.57      6.20 o 
   2  10  10       10.61       17.15      7.56 o 
   3  10  10        1.44        6.06      6.32 o 
   4  10  10        0.06       -2.04      5.41 o 
   5  10  10        0.01        0.92      7.95 o 
   6  10  10        6.30       30.30     10.45 o 
   1  11  10        0.15        3.89      8.08 o 
   2  11  10        0.27        3.31      7.59 o 
   3  11  10        2.57       -0.53     10.45 o 
   4  11  10        0.13       -1.41      8.25 o 
   5  11  10        6.83       27.03     15.34 o 
   0  12  10        2.24        0.25     11.50 o 
   1  12  10        2.75        0.29      8.84 o 
   2  12  10        0.00       15.35      9.58 o 
   3  12  10        3.39       20.48      9.34 o 
   1   1  11      107.02      133.65      6.56 o 
   2   1  11      520.61      528.55     19.98 o 
   3   1  11       18.87       20.86      4.03 o 
   4   1  11       67.07       66.80      3.95 o 
   5   1  11       21.03       21.20      3.06 o 
   6   1  11        6.67       11.70      3.96 o 
   7   1  11        0.13        7.96      5.25 o 
   8   1  11       29.88       11.95      4.57 o 
   9   1  11        0.47        1.30      4.84 o 
  10   1  11        6.95        7.39      4.86 o 
   0   2  11     2129.81     2105.57     70.78 o 
   1   2  11        6.21       -0.76      2.58 o 
   2   2  11      361.76      474.39     10.40 o 
   3   2  11      171.12      190.36      9.40 o 
   4   2  11      351.14      369.44      9.12 o 
   5   2  11        5.45        9.47      2.90 o 
   6   2  11       43.77       48.12      6.03 o 
   7   2  11        0.00        2.49      2.40 o 
   8   2  11       87.30       84.84      9.78 o 
   9   2  11        8.75        6.16      3.85 o 
  10   2  11       17.03       29.84     11.37 o 
   1   3  11     1335.15     1322.81     31.81 o 
   2   3  11      145.97      155.83      5.86 o 
   3   3  11      480.23      564.41     14.39 o 
   4   3  11        3.34       10.54      4.64 o 
   5   3  11       81.38       90.16     11.92 o 
   6   3  11      281.99      326.40     17.79 o 
   7   3  11      309.76      356.06     23.63 o 
   8   3  11       10.58        9.32      8.06 o 
   9   3  11       35.78       19.08     11.76 o 
  10   3  11        0.84        3.35      9.07 o 
   0   4  11     3882.50     3453.90    312.49 o 
   1   4  11      326.44      344.40     10.42 o 
   2   4  11      904.36      989.23     23.51 o 
   3   4  11        7.90        6.15      2.45 o 
   4   4  11       28.81       28.22      6.05 o 
   5   4  11        0.57       -2.07      4.88 o 
   6   4  11        1.23        4.39      6.46 o 
   7   4  11       16.23       23.14      7.56 o 
   8   4  11       21.39       23.44      9.28 o 
   9   4  11        1.96        3.59      8.04 o 
  10   4  11        5.95        3.72      9.13 o 
   1   5  11       26.48       32.63      3.98 o 
   2   5  11      131.39      117.98      6.13 o 
   3   5  11       32.00       33.78      3.25 o 
   4   5  11        5.45       12.23      4.49 o 
   5   5  11        0.00        4.03      5.94 o 
   6   5  11        5.32        2.43      6.75 o 
   7   5  11       15.79       13.69      8.30 o 
   8   5  11        4.30        9.26      7.98 o 
   9   5  11        5.12       13.55      9.54 o 
   0   6  11      254.62      256.06     14.61 o 
   1   6  11      725.19      740.38     31.47 o 
   2   6  11       51.88       49.31      5.64 o 
   3   6  11       10.10       13.81      3.20 o 
   4   6  11      133.08      127.32      8.86 o 
   5   6  11        3.34       -0.51      4.30 o 
   6   6  11       42.98       35.33      9.87 o 
   7   6  11        1.65       -0.26      6.40 o 
   8   6  11        1.26        0.75      7.18 o 
   9   6  11        8.83       10.55     10.14 o 
   1   7  11        4.83        4.75      4.74 o 
   2   7  11      227.22      222.04     13.35 o 
   3   7  11        0.05       -2.96      2.96 o 
   4   7  11       77.34       80.10      6.31 o 
   5   7  11       10.09        6.15      5.70 o 
   6   7  11       28.24       17.82      6.27 o 
   7   7  11        6.96        8.60      5.49 o 
   8   7  11        0.81        1.53      7.82 o 
   0   8  11      305.05      344.94     25.45 o 
   1   8  11      213.77      229.54     13.64 o 
   2   8  11       10.37       10.85      5.14 o 
   3   8  11        0.23       -2.14      3.30 o 
   4   8  11       29.92       30.28      3.79 o 
   5   8  11        8.14       10.12      7.90 o 
   6   8  11        2.65       -0.15      6.53 o 
   7   8  11        0.00        7.25      9.48 o 
   8   8  11        0.10        0.12     11.26 o 
   1   9  11        5.43        4.23      5.30 o 
   2   9  11        0.00        3.00      4.93 o 
   3   9  11        4.08        1.38      5.42 o 
   4   9  11        0.70       -1.89      3.98 o 
   5   9  11        4.05        2.65      6.54 o 
   6   9  11       11.48       15.38      7.45 o 
   7   9  11        0.00       11.26     10.22 o 
   0  10  11       56.28       18.92     19.31 o 
   1  10  11        3.07        0.53      5.44 o 
   2  10  11        0.21        2.60      6.20 o 
   3  10  11        0.09        6.57      6.52 o 
   4  10  11        4.02        0.31      4.39 o 
   5  10  11        0.00       22.34      9.67 o 
   6  10  11        5.71       14.61     10.03 o 
   1  11  11        1.10       10.19      7.61 o 
   2  11  11        2.61        7.71      8.53 o 
   3  11  11        1.04        9.76      7.48 o 
   4  11  11        0.06        5.61      8.41 o 
   5  11  11        0.74       -3.95      8.65 o 
   0  12  11        1.44        8.04     12.26 o 
   1  12  11        0.04        0.40      7.30 o 
   2  12  11        1.35        9.39      9.35 o 
   3  12  11        0.03       10.23      8.81 o 
   0   0  12     1144.05     1326.50     67.56 o 
   1   0  12       33.00       27.10      9.89 o 
   2   0  12     2034.72     2193.20     81.18 o 
   3   0  12       50.60       64.71     20.25 o 
   4   0  12     1579.73     1771.84     57.39 o 
   5   0  12        2.58        3.96      3.02 o 
   6   0  12       14.40       15.24      5.62 o 
   7   0  12      119.17      125.43     11.91 o 
   8   0  12      205.79      279.89     27.23 o 
   9   0  12       24.06       33.43     19.96 o 
  10   0  12       47.45       19.55     14.01 o 
   1   1  12     1852.09     1976.52     47.58 o 
   2   1  12     2272.27     2409.51     59.53 o 
   3   1  12      303.28      324.30      6.89 o 
   4   1  12       34.70       32.42      3.52 o 
   5   1  12       20.84       17.60      3.48 o 
   6   1  12      442.47      488.92     13.91 o 
   7   1  12      240.62      270.65     12.53 o 
   8   1  12      102.16      111.99      9.90 o 
   9   1  12       42.98       37.69      8.44 o 
  10   1  12       12.73        4.55     11.24 o 
   0   2  12       40.05       41.17      7.69 o 
   1   2  12       11.36       10.64      3.29 o 
   2   2  12        0.00        1.80      2.23 o 
   3   2  12       28.97       28.53      3.07 o 
   4   2  12        6.94        8.29      2.63 o 
   5   2  12       88.90       70.06      6.24 o 
   6   2  12        0.03       -0.82      2.35 o 
   7   2  12        2.14        5.73      2.49 o 
   8   2  12        1.86        3.50      3.04 o 
   9   2  12        0.02       -2.54      7.62 o 
  10   2  12        0.58       11.25      9.03 o 
   1   3  12      798.31      860.38     22.06 o 
   2   3  12      119.73      108.96      5.94 o 
   3   3  12       35.26       33.77      4.43 o 
   4   3  12        6.20        1.72      4.32 o 
   5   3  12        8.13       10.49      5.85 o 
   6   3  12      224.54      242.30     15.64 o 
   7   3  12       27.61       35.78      8.08 o 
   8   3  12       97.09       82.75     17.57 o 
   9   3  12        3.43        8.38     10.24 o 
  10   3  12        2.33        3.80      9.31 o 
   0   4  12       44.95       30.46      7.02 o 
   1   4  12      469.50      397.86     13.82 o 
   2   4  12       84.27       86.81      5.17 o 
   3   4  12       82.71      104.88      5.41 o 
   4   4  12      237.68      226.31     12.79 o 
   5   4  12       38.99       30.99      6.85 o 
   6   4  12      147.40      146.90     13.55 o 
   7   4  12        4.87        6.08      6.62 o 
   8   4  12       36.97       34.30     10.60 o 
   9   4  12       13.44       14.59     10.14 o 
  10   4  12        0.39        8.05     10.58 o 
   1   5  12       34.71       37.67      4.88 o 
   2   5  12       19.60       25.36      4.35 o 
   3   5  12       47.76       59.31      3.98 o 
   4   5  12      362.71      399.18     18.05 o 
   5   5  12       10.07        7.39      7.16 o 
   6   5  12       39.00       33.22      8.22 o 
   7   5  12        1.44       10.37      8.47 o 
   8   5  12        3.66        1.91      7.49 o 
   9   5  12        0.02       13.57     10.60 o 
   0   6  12      694.36      719.10     30.07 o 
   1   6  12      152.51      131.14      8.43 o 
   2   6  12       13.85       15.95      4.64 o 
   3   6  12       27.15       27.46      3.62 o 
   4   6  12       49.82       47.26      6.89 o 
   5   6  12        8.78        6.19      4.17 o 
   6   6  12       33.00       19.02      8.04 o 
   7   6  12        0.74       -4.18      7.67 o 
   8   6  12        8.96       12.34      9.07 o 
   9   6  12        0.84        5.10      9.37 o 
   1   7  12        0.25        1.34      5.16 o 
   2   7  12      165.78      208.07     10.59 o 
   3   7  12       35.29       30.94      4.00 o 
   4   7  12       13.07       16.90      6.60 o 
   5   7  12        0.59        7.60      6.16 o 
   6   7  12        1.92       -2.82      6.35 o 
   7   7  12        0.04        0.54      7.16 o 
   8   7  12        0.65        5.39      8.70 o 
   0   8  12       21.11       33.71     14.06 o 
   1   8  12        6.98        9.91      5.76 o 
   2   8  12        2.20       -2.76      4.55 o 
   3   8  12        2.67        3.73      3.48 o 
   4   8  12        0.49        6.01      3.16 o 
   5   8  12        6.68       17.62      7.49 o 
   6   8  12        1.56       -2.65      5.35 o 
   7   8  12        0.06       22.45     12.00 o 
   8   8  12        1.83       -0.54     10.21 o 
   1   9  12       12.76        4.85      5.52 o 
   2   9  12        0.57        5.26      5.80 o 
   3   9  12        8.41        9.06      4.72 o 
   4   9  12        2.03        4.87      4.63 o 
   5   9  12        3.18       13.64      8.46 o 
   6   9  12        0.17       16.50      8.81 o 
   7   9  12        0.70       20.50     11.17 o 
   0  10  12        9.30        0.11      8.48 o 
   1  10  12       23.18       11.08      6.44 o 
   2  10  12        0.25       -1.68      6.92 o 
   3  10  12        0.13        7.61      5.66 o 
   4  10  12        0.00       -0.29      5.40 o 
   5  10  12        3.65       16.87      9.42 o 
   6  10  12        1.91       10.20     11.06 o 
   1  11  12        0.33       -5.30      7.66 o 
   2  11  12        7.30       18.39      8.93 o 
   3  11  12        0.23       11.53      8.16 o 
   4  11  12        0.09       17.38     10.05 o 
   0  12  12        3.22        8.70     12.19 o 
   1  12  12        0.90        8.64      9.28 o 
   2  12  12        0.78       19.34     10.16 o 
   1   1  13       15.78        9.68      3.85 o 
   2   1  13      107.72      118.94      6.70 o 
   3   1  13      509.64      472.92     12.66 o 
   4   1  13        1.28        2.00      2.86 o 
   5   1  13       47.90       58.24      5.85 o 
   6   1  13       32.87       36.33      4.24 o 
   7   1  13       68.41       60.86      5.34 o 
   8   1  13       77.29      105.62     10.55 o 
   9   1  13       62.45       50.87      8.96 o 
  10   1  13        5.55       12.02      8.51 o 
   0   2  13     1731.63     1761.20     66.37 o 
   1   2  13        2.39        5.11      2.90 o 
   2   2  13      257.72      250.60      9.90 o 
   3   2  13      157.19      164.69      6.08 o 
   4   2  13      294.93      296.01      8.17 o 
   5   2  13      119.45      113.46      6.89 o 
   6   2  13       85.05       90.05      5.31 o 
   7   2  13      130.70      113.32      7.83 o 
   8   2  13       70.02       77.27     17.80 o 
   9   2  13       14.88       16.46      9.25 o 
  10   2  13        7.62        8.77      8.87 o 
   1   3  13       81.44       74.09      5.83 o 
   2   3  13       19.08       26.02      4.36 o 
   3   3  13       89.50       83.14      5.42 o 
   4   3  13      114.74      133.82     10.13 o 
   5   3  13       95.67      100.31      9.49 o 
   6   3  13      230.90      289.43     16.03 o 
   7   3  13        1.31       10.74      7.31 o 
   8   3  13        4.21       -8.66      8.66 o 
   9   3  13       15.47       21.54      9.86 o 
  10   3  13        7.36        4.50      9.35 o 
   0   4  13      325.59      366.73     20.23 o 
   1   4  13      486.22      551.14     16.39 o 
   2   4  13      209.57      177.28      7.73 o 
   3   4  13      118.74      117.90      6.49 o 
   4   4  13      131.68      171.52     12.16 o 
   5   4  13       53.42       49.34      9.39 o 
   6   4  13        1.47       -0.08      6.56 o 
   7   4  13        0.67        1.15      6.92 o 
   8   4  13       12.17        8.64      7.68 o 
   9   4  13        7.17        9.48      8.99 o 
   1   5  13        4.99        7.64      4.01 o 
   2   5  13        4.46        7.11      4.12 o 
   3   5  13       53.74       63.48      4.83 o 
   4   5  13       14.03        5.87      5.91 o 
   5   5  13       17.24       14.85      6.93 o 
   6   5  13        0.11        1.33      6.54 o 
   7   5  13        9.18       13.95      8.86 o 
   8   5  13       12.07       15.41      9.66 o 
   9   5  13        4.50       12.20      8.97 o 
   0   6  13      581.70      654.03     27.43 o 
   1   6  13      125.86      138.76      7.92 o 
   2   6  13      142.10      146.92      8.68 o 
   3   6  13        3.85        4.49      3.40 o 
   4   6  13       21.16       11.10      6.12 o 
   5   6  13       30.90       19.80      7.61 o 
   6   6  13       15.44       13.14      7.89 o 
   7   6  13        2.52        6.56      7.84 o 
   8   6  13        9.59       11.17      8.88 o 
   9   6  13        4.39       21.15     11.03 o 
   1   7  13       63.29       55.27      6.67 o 
   2   7  13      179.75      200.17     10.63 o 
   3   7  13        0.10        1.77      3.52 o 
   4   7  13      146.65      132.32     10.82 o 
   5   7  13        7.07        2.95      5.25 o 
   6   7  13       24.06       33.32     11.29 o 
   7   7  13        4.36        7.28      8.39 o 
   8   7  13        0.83       -1.73      9.05 o 
   0   8  13      273.05      355.54     26.37 o 
   1   8  13       38.47       22.72      6.43 o 
   2   8  13       62.95       31.47      7.57 o 
   3   8  13       60.17       51.59      5.82 o 
   4   8  13        7.63        9.05      3.92 o 
   5   8  13        0.21       -4.94      5.58 o 
   6   8  13        5.65        7.37      4.63 o 
   7   8  13        0.00       -1.34      9.96 o 
   1   9  13       43.12       32.56     10.33 o 
   2   9  13        0.45        3.98      4.93 o 
   3   9  13        1.02        5.84      4.88 o 
   4   9  13        0.90        5.45      4.28 o 
   5   9  13        1.36        2.48      7.64 o 
   6   9  13        4.28       26.40     11.53 o 
   7   9  13        8.94       16.47     11.21 o 
   0  10  13       42.91        5.40     13.31 o 
   1  10  13       15.37        2.89      6.51 o 
   2  10  13        4.31        1.28      6.06 o 
   3  10  13        0.19        3.58      6.61 o 
   4  10  13        0.84        7.18     11.61 o 
   5  10  13        0.43       29.86     11.53 o 
   6  10  13        6.58       12.45     11.38 o 
   1  11  13        4.54        1.21      7.38 o 
   2  11  13        1.24        9.66      8.33 o 
   3  11  13        0.26       -0.41      7.98 o 
   4  11  13        0.59       20.40     10.79 o 
   0  12  13        1.74       16.80     15.79 o 
   1  12  13        5.27       -0.53      8.42 o 
   0   0  14        1.38        2.58      6.42 o 
   1   0  14     2849.44     3060.15    115.61 o 
   2   0  14     1406.86     1490.03     53.12 o 
   3   0  14      921.88      958.75     36.02 o 
   4   0  14      188.23      232.77     11.12 o 
   5   0  14      235.15      221.05     12.97 o 
   6   0  14      152.73      176.70     35.18 o 
   7   0  14        1.94        2.43      6.26 o 
   8   0  14       27.40       19.72     12.80 o 
   9   0  14        1.72       -7.25     11.54 o 
  10   0  14       33.77        5.12     16.39 o 
   1   1  14       11.92       11.84      3.65 o 
   2   1  14     1235.13     1234.83     38.44 o 
   3   1  14      147.19      152.55      6.87 o 
   4   1  14       15.41       22.94      3.50 o 
   5   1  14      113.15      120.28      6.04 o 
   6   1  14      203.05      240.15      9.16 o 
   7   1  14       82.53      103.00      6.62 o 
   8   1  14      291.69      298.46     16.55 o 
   9   1  14        2.52        6.05      5.26 o 
  10   1  14        0.18        7.81      7.85 o 
   0   2  14      454.88      465.29     20.85 o 
   1   2  14       35.99       20.93      4.13 o 
   2   2  14      115.17      143.47      6.13 o 
   3   2  14      162.24      158.84      7.29 o 
   4   2  14        1.36        0.40      2.50 o 
   5   2  14      112.64      137.19      7.88 o 
   6   2  14       49.18       48.61      5.27 o 
   7   2  14       13.72       12.36      3.72 o 
   8   2  14        5.14        5.39      8.77 o 
   9   2  14        8.07       12.27      9.62 o 
  10   2  14        0.01       18.77     12.57 o 
   1   3  14       64.02       52.91      5.13 o 
   2   3  14      418.53      455.04     15.11 o 
   3   3  14        5.14        2.24      2.89 o 
   4   3  14       20.86       15.77      2.88 o 
   5   3  14        3.80        0.44      4.93 o 
   6   3  14      101.12      118.60     11.05 o 
   7   3  14       16.55       22.29      8.22 o 
   8   3  14       48.09       45.05     12.09 o 
   9   3  14        3.77        7.18      9.05 o 
  10   3  14        0.67        0.96      8.52 o 
   0   4  14       55.12       70.82     15.14 o 
   1   4  14       14.29       19.39      4.56 o 
   2   4  14       92.78       87.12      5.99 o 
   3   4  14        0.08        1.15      3.49 o 
   4   4  14       14.56       21.62      3.77 o 
   5   4  14       13.08       11.01      6.24 o 
   6   4  14        1.05        0.02      6.20 o 
   7   4  14       16.14       12.32      7.53 o 
   8   4  14        0.60        4.96      7.31 o 
   9   4  14        0.93        4.24      7.75 o 
   1   5  14       65.83       60.38      5.63 o 
   2   5  14      101.14      114.94      7.58 o 
   3   5  14        7.46        9.32      4.24 o 
   4   5  14        0.64       -2.52      5.40 o 
   5   5  14       59.55       58.97     11.41 o 
   6   5  14        0.69       -2.61      6.30 o 
   7   5  14        0.35        4.30      8.21 o 
   8   5  14        1.93       -1.40      8.56 o 
   9   5  14        0.06        3.87      9.32 o 
   0   6  14       45.48       41.67      8.18 o 
   1   6  14       47.23       50.69      6.24 o 
   2   6  14       87.84      100.22      8.27 o 
   3   6  14        4.88        0.76      3.72 o 
   4   6  14       12.80        6.13      6.45 o 
   5   6  14       68.25       69.78     10.91 o 
   6   6  14        0.69        6.04      7.90 o 
   7   6  14        6.09       11.87      8.26 o 
   8   6  14        2.21       13.79      9.87 o 
   1   7  14        2.11        7.56      4.83 o 
   2   7  14       61.18       71.96      7.75 o 
   3   7  14      100.36      141.10      7.97 o 
   4   7  14        9.50        6.86      6.77 o 
   5   7  14        0.27        9.40      8.38 o 
   6   7  14        0.17       -7.50      9.12 o 
   7   7  14        2.77        4.48      9.96 o 
   8   7  14        0.81       15.86     10.48 o 
   0   8  14      139.61      224.26     17.53 o 
   1   8  14        2.56       -3.88      5.31 o 
   2   8  14       38.56       25.26      6.15 o 
   3   8  14        0.22       -3.62      3.62 o 
   4   8  14        2.82       -0.65      2.68 o 
   5   8  14        0.42        3.97      5.49 o 
   6   8  14        0.38       -4.89      9.21 o 
   7   8  14        2.09       13.94      9.85 o 
   1   9  14        2.07        2.98      5.07 o 
   2   9  14       16.88        7.90      5.91 o 
   3   9  14        0.85        4.94      4.35 o 
   4   9  14       14.97       12.17      4.63 o 
   5   9  14        0.96        0.59      6.57 o 
   6   9  14        0.23        1.79      9.09 o 
   0  10  14       13.08        6.32      9.10 o 
   1  10  14        2.33       -2.72      6.54 o 
   2  10  14        6.46        8.53      6.14 o 
   3  10  14        4.84       13.07      6.57 o 
   4  10  14        4.40        7.31      8.13 o 
   5  10  14        5.02       27.42     12.01 o 
   1  11  14        0.88       -4.12      7.91 o 
   2  11  14        0.00        0.03      6.83 o 
   3  11  14        3.49        6.05      6.47 o 
   4  11  14        0.01        7.24      8.69 o 
   0  12  14        0.01      -13.28     13.28 o 
   1   1  15        1.33        0.02      3.09 o 
   2   1  15       42.71       46.42      4.58 o 
   3   1  15       96.04      100.99      6.77 o 
   4   1  15        7.90       12.36      3.31 o 
   5   1  15       20.99       17.50      4.57 o 
   6   1  15       13.66       15.85      3.75 o 
   7   1  15        6.84       11.88      4.49 o 
   8   1  15        8.76        4.52      4.52 o 
   9   1  15        8.65        4.77      5.36 o 
  10   1  15        0.44       -2.19      7.42 o 
   0   2  15      467.25      484.09     20.66 o 
   1   2  15       13.30       11.56      3.94 o 
   2   2  15       56.58       62.45      4.37 o 
   3   2  15       11.79       15.62      4.24 o 
   4   2  15        0.06        1.78      3.59 o 
   5   2  15       17.68       25.87      3.94 o 
   6   2  15       82.35       79.34      5.87 o 
   7   2  15        9.93       14.10      4.05 o 
   8   2  15       54.15       49.17     11.48 o 
   9   2  15       43.02       55.23     17.25 o 
  10   2  15        7.78       16.55     10.78 o 
   1   3  15       70.86       74.84      5.93 o 
   2   3  15       16.25       17.08      3.86 o 
   3   3  15      245.10      209.72      9.42 o 
   4   3  15       80.62       88.31      5.02 o 
   5   3  15       31.51       40.42      5.05 o 
   6   3  15        0.18        5.73      6.44 o 
   7   3  15       52.27       71.76     10.34 o 
   8   3  15       28.05       14.45      7.76 o 
   9   3  15        0.15        2.67      9.42 o 
   0   4  15        0.44       -0.13      5.12 o 
   1   4  15      119.95      129.14      7.84 o 
   2   4  15        4.83        3.17      3.69 o 
   3   4  15       27.86       36.50      4.63 o 
   4   4  15       30.52       22.71      3.70 o 
   5   4  15        0.16        1.10      5.71 o 
   6   4  15        4.86       20.66      7.83 o 
   7   4  15        1.55        6.63      8.20 o 
   8   4  15        6.56       13.95      8.44 o 
   9   4  15       10.24       -3.99     10.76 o 
   1   5  15       20.37       19.49      4.83 o 
   2   5  15       41.43       48.15      5.40 o 
   3   5  15       11.31       14.80      4.07 o 
   4   5  15       47.79       43.14      6.78 o 
   5   5  15       10.27       12.40      6.95 o 
   6   5  15        4.12       10.61      7.88 o 
   7   5  15        3.52        2.65      7.47 o 
   8   5  15        1.42        1.73      8.18 o 
   9   5  15        2.66        5.43      9.27 o 
   0   6  15      624.41      742.20     37.83 o 
   1   6  15       49.85       56.49      6.30 o 
   2   6  15      201.66      238.76     12.32 o 
   3   6  15       13.17       11.63      4.14 o 
   4   6  15       38.69       32.66      8.52 o 
   5   6  15       29.08       23.03      8.76 o 
   6   6  15        7.05        4.91      8.88 o 
   7   6  15        7.94        5.80      8.07 o 
   8   6  15       12.28       15.01      9.86 o 
   1   7  15        0.03        0.07      4.07 o 
   2   7  15      238.35      281.97     13.90 o 
   3   7  15       10.89       12.01      4.82 o 
   4   7  15      202.74      223.69     17.39 o 
   5   7  15       12.47       11.15      8.35 o 
   6   7  15       13.22       17.47      9.68 o 
   7   7  15        5.56       17.54     11.47 o 
   8   7  15        0.43        7.90      9.02 o 
   0   8  15      212.99      218.52     23.54 o 
   1   8  15        0.00       -1.82      5.09 o 
   2   8  15       77.80       65.96      7.66 o 
   3   8  15        7.02        1.96      3.88 o 
   4   8  15       35.99       24.14      3.54 o 
   5   8  15        0.58       11.32      8.52 o 
   6   8  15       17.85       17.97     11.50 o 
   7   8  15        0.26       15.82     10.90 o 
   1   9  15       21.99        8.77      5.69 o 
   2   9  15       16.46        9.60      6.03 o 
   3   9  15        9.71        6.95      5.16 o 
   4   9  15       12.67        1.08      3.33 o 
   5   9  15        0.11        6.78      9.04 o 
   6   9  15        0.11       -5.37     10.06 o 
   0  10  15       66.09       24.71     16.88 o 
   1  10  15        0.53        1.07      5.87 o 
   2  10  15       34.21       23.15      7.86 o 
   3  10  15        2.03       10.74      5.46 o 
   4  10  15        3.95       14.67      8.93 o 
   5  10  15        0.15        1.88     10.67 o 
   1  11  15        0.22        8.12      7.49 o 
   2  11  15        0.09       12.18      9.32 o 
   3  11  15        0.27       -0.76      8.09 o 
   0   0  16      957.65     1017.53     54.75 o 
   1   0  16       20.18       11.92      5.72 o 
   2   0  16      267.71      268.82     14.57 o 
   3   0  16       97.05      107.97     11.29 o 
   4   0  16      284.30      304.31     19.06 o 
   5   0  16        0.70        3.52      3.52 o 
   6   0  16      149.10      185.15     28.04 o 
   7   0  16      231.38      236.98     16.15 o 
   8   0  16       26.44       10.48      8.03 o 
   9   0  16        1.92       11.14     15.17 o 
   1   1  16        1.06        4.65      3.93 o 
   2   1  16      509.07      472.95     15.20 o 
   3   1  16      285.46      272.56     10.90 o 
   4   1  16      161.21      172.96      8.06 o 
   5   1  16      216.17      242.71     10.28 o 
   6   1  16      188.93      199.52      8.84 o 
   7   1  16        0.10        3.19      3.72 o 
   8   1  16      125.03      125.12     26.53 o 
   9   1  16        4.17       -0.77      7.96 o 
   0   2  16      530.06      549.21     24.94 o 
   1   2  16       68.81       95.17      6.08 o 
   2   2  16      131.54      152.09      6.77 o 
   3   2  16        2.00        4.64      2.48 o 
   4   2  16       17.44       20.98      4.03 o 
   5   2  16        2.84        3.79      3.34 o 
   6   2  16        6.62       12.31      3.72 o 
   7   2  16       20.41       20.93      4.49 o 
   8   2  16        0.62       -0.44      6.92 o 
   9   2  16       11.33        7.89      8.81 o 
   1   3  16        7.95        8.01      4.40 o 
   2   3  16       11.96       16.73      3.88 o 
   3   3  16       56.30       56.15      4.91 o 
   4   3  16       26.81       26.68      5.34 o 
   5   3  16       11.06       19.40      7.09 o 
   6   3  16      137.60      168.87     15.21 o 
   7   3  16       14.47       10.72      7.05 o 
   8   3  16       19.67       16.20      8.48 o 
   9   3  16        2.38        8.67      8.84 o 
   0   4  16        1.41        2.57      7.09 o 
   1   4  16       13.09       23.29      4.96 o 
   2   4  16        2.06        1.81      3.74 o 
   3   4  16       66.40       65.81      6.41 o 
   4   4  16       58.62       46.28      8.36 o 
   5   4  16        0.87        3.65      5.90 o 
   6   4  16       21.20       13.90      8.03 o 
   7   4  16       10.78       13.43      7.85 o 
   8   4  16        4.41        2.40      7.05 o 
   9   4  16        1.24        3.39      8.75 o 
   1   5  16        2.60        5.09      4.70 o 
   2   5  16       42.94       35.89      5.80 o 
   3   5  16        6.09        4.13      4.86 o 
   4   5  16        0.51       -0.37      2.11 o 
   5   5  16       85.45       75.80     11.24 o 
   6   5  16        6.38        6.74      7.90 o 
   7   5  16        2.02       12.83     11.62 o 
   8   5  16        5.74       15.61      9.55 o 
   9   5  16        1.58       12.72     13.01 o 
   0   6  16        1.45        5.22      7.38 o 
   1   6  16        1.60        0.57      4.86 o 
   2   6  16       77.33       73.60      9.21 o 
   3   6  16       17.41       20.22      5.23 o 
   4   6  16        8.17        4.80      2.58 o 
   5   6  16        1.60       -4.75      8.95 o 
   6   6  16        6.60       11.96      8.63 o 
   7   6  16       11.26       11.38      8.84 o 
   8   6  16        0.45        6.63     10.74 o 
   1   7  16        8.22       11.13      5.49 o 
   2   7  16       76.43       76.59      9.05 o 
   3   7  16       17.41        9.73      5.20 o 
   4   7  16        9.62        9.49      5.25 o 
   5   7  16       11.91       14.12      8.66 o 
   6   7  16        0.29        3.60      7.87 o 
   7   7  16        2.41       12.11      9.56 o 
   0   8  16       98.16      112.65     16.42 o 
   1   8  16       11.79       12.16      6.01 o 
   2   8  16        7.49        9.46      5.81 o 
   3   8  16        0.29       -2.82      4.18 o 
   4   8  16        0.03        1.75      2.10 o 
   5   8  16        9.25       20.77      9.96 o 
   6   8  16        3.16       20.40     11.79 o 
   7   8  16        2.03        1.14      9.11 o 
   1   9  16        6.28        9.00      6.29 o 
   2   9  16        5.23       14.68      5.97 o 
   3   9  16       15.06       15.65      4.95 o 
   4   9  16        7.27       10.24      7.52 o 
   5   9  16        7.64       10.67     10.20 o 
   6   9  16        2.40       15.48     11.22 o 
   0  10  16       14.94       15.10     12.35 o 
   1  10  16       29.94       15.42      8.43 o 
   2  10  16        1.88        4.21      5.92 o 
   3  10  16        3.72        5.05      5.70 o 
   4  10  16        1.37        5.56      7.72 o 
   5  10  16        1.28       31.52     13.16 o 
   1  11  16        0.09       15.11      7.74 o 
   2  11  16        5.04       12.45      7.83 o 
   3  11  16        0.00       -2.38      8.99 o 
   1   1  17        3.78        3.46      3.99 o 
   2   1  17      228.00      229.66     10.35 o 
   3   1  17        1.37       -0.80      3.56 o 
   4   1  17        7.90        6.64      3.77 o 
   5   1  17        0.89        4.00      4.07 o 
   6   1  17       27.74       26.77      5.87 o 
   7   1  17       15.06       10.50      4.34 o 
   8   1  17        0.14       -1.72      4.60 o 
   9   1  17        4.97       10.64      9.40 o 
   0   2  17        9.87        4.88      4.98 o 
   1   2  17       44.18       59.66      5.91 o 
   2   2  17        0.68       -2.17      3.53 o 
   3   2  17      159.81      158.76      6.41 o 
   4   2  17      339.24      342.52     12.14 o 
   5   2  17      138.13      148.31      8.68 o 
   6   2  17        3.74        7.00      5.13 o 
   7   2  17       28.51       26.55      5.15 o 
   8   2  17       12.10        1.99      7.86 o 
   9   2  17        6.42        8.55      9.82 o 
   1   3  17       29.96       41.74      5.48 o 
   2   3  17      296.74      296.42     10.50 o 
   3   3  17        0.22       -0.94      2.29 o 
   4   3  17       12.75       16.24      3.50 o 
   5   3  17        6.87        0.41      4.11 o 
   6   3  17       97.33      118.23     13.50 o 
   7   3  17       19.59       24.71      9.32 o 
   8   3  17        0.35       -0.50      6.60 o 
   9   3  17        1.12       -5.45      8.58 o 
   0   4  17      145.61      157.66     15.20 o 
   1   4  17        2.45        0.95      4.53 o 
   2   4  17        3.91        3.76      4.11 o 
   3   4  17        2.14        4.93      5.05 o 
   4   4  17       24.39       12.02      3.66 o 
   5   4  17        4.87        6.61      6.86 o 
   6   4  17       31.69       29.66      9.33 o 
   7   4  17        0.42        2.08      6.61 o 
   8   4  17        2.05       21.25     12.70 o 
   9   4  17        1.78       25.32     14.51 o 
   1   5  17       33.86       37.34      5.64 o 
   2   5  17        7.77        5.02      4.16 o 
   3   5  17      198.57      228.71     11.12 o 
   4   5  17        7.84        8.57      2.97 o 
   5   5  17       12.40        7.86      7.25 o 
   6   5  17        5.79        5.42      6.92 o 
   7   5  17        0.08       10.32      8.97 o 
   8   5  17        0.30        8.73      9.60 o 
   0   6  17      306.17      335.72     29.78 o 
   1   6  17        1.21        3.49      4.81 o 
   2   6  17       15.28       17.91      5.94 o 
   3   6  17        0.02        3.55      5.00 o 
   4   6  17       21.54       20.16      3.37 o 
   5   6  17        0.19        2.62      7.77 o 
   6   6  17        4.42       21.76     12.06 o 
   7   6  17        1.00        4.66      7.92 o 
   8   6  17        9.06       25.21     10.65 o 
   1   7  17       12.54       16.95      5.99 o 
   2   7  17      102.35       94.74     11.17 o 
   3   7  17       31.11       26.22      5.65 o 
   4   7  17       27.65       21.17      6.60 o 
   5   7  17       19.36       19.59     10.10 o 
   6   7  17        1.56       12.37      9.90 o 
   7   7  17        3.45       10.34     10.94 o 
   0   8  17      255.67      304.67     24.26 o 
   1   8  17        0.21       -3.67      7.15 o 
   2   8  17       31.69       32.46      7.82 o 
   3   8  17        0.17       -1.03      4.07 o 
   4   8  17       63.02       70.95      7.21 o 
   5   8  17        2.24        7.78      9.27 o 
   6   8  17        3.69       14.11     10.97 o 
   1   9  17        0.37       -2.31      5.85 o 
   2   9  17       43.58       54.90      9.03 o 
   3   9  17        2.40       10.47      7.03 o 
   4   9  17       10.66       20.81      9.83 o 
   5   9  17        0.07       -0.67      9.51 o 
   0  10  17       50.08       35.61     22.36 o 
   1  10  17       12.31        9.69      7.33 o 
   2  10  17       22.19       23.89      7.36 o 
   3  10  17        2.20        8.35      7.92 o 
   4  10  17        1.93        1.28      8.41 o 
   1  11  17        0.20       10.96      7.98 o 
   2  11  17        0.16        5.53      7.42 o 
   0   0  18      552.22      591.66     36.99 o 
   1   0  18        7.45        8.04      5.89 o 
   2   0  18        0.94       -0.23      5.85 o 
   3   0  18      484.20      507.41     24.57 o 
   4   0  18      253.76      292.13     14.57 o 
   5   0  18      268.09      275.25     12.72 o 
   6   0  18       15.75       15.73     11.61 o 
   7   0  18       47.59       13.26     20.87 o 
   8   0  18        3.69        2.60      6.32 o 
   9   0  18       13.66       13.82     22.55 o 
   1   1  18      161.00      178.80      9.44 o 
   2   1  18      522.85      520.70     17.05 o 
   3   1  18       93.12       88.68      7.47 o 
   4   1  18      127.84      128.35     10.63 o 
   5   1  18        5.75        5.93      4.12 o 
   6   1  18      219.32      256.05     13.44 o 
   7   1  18        9.91        3.17      5.33 o 
   8   1  18       18.87       13.37      6.38 o 
   9   1  18        2.02       10.51      8.97 o 
   0   2  18       67.53       87.49     12.11 o 
   1   2  18      384.08      335.77     13.65 o 
   2   2  18       25.03       20.97      4.34 o 
   3   2  18        0.02        0.98      2.75 o 
   4   2  18       81.01       92.42      6.89 o 
   5   2  18       29.95       31.48      5.86 o 
   6   2  18        0.60        4.29      4.41 o 
   7   2  18        0.72        3.54      3.12 o 
   8   2  18        2.88       -5.19      8.08 o 
   9   2  18        0.31       12.77      8.82 o 
   1   3  18        0.85       -0.69      3.98 o 
   2   3  18       79.23       72.03      5.61 o 
   3   3  18       12.73       11.99      3.19 o 
   4   3  18        2.66        0.69      3.70 o 
   5   3  18       19.42       16.40      6.01 o 
   6   3  18      131.02      149.34     13.35 o 
   7   3  18        1.27        2.87      6.98 o 
   8   3  18       24.55       26.53     11.67 o 
   9   3  18        0.09        5.36     12.18 o 
   0   4  18       51.83       38.20     21.32 o 
   1   4  18      188.99      212.25     12.18 o 
   2   4  18       38.01       30.07      5.57 o 
   3   4  18       13.42       13.28      5.25 o 
   4   4  18       25.04       26.77      7.45 o 
   5   4  18       44.26       37.97      8.40 o 
   6   4  18        4.29       11.05      7.68 o 
   7   4  18       10.84       11.85      8.56 o 
   8   4  18        0.20       15.15     10.86 o 
   1   5  18      128.06      123.64      9.65 o 
   2   5  18      106.44      118.78      8.78 o 
   3   5  18      271.27      295.61     14.61 o 
   4   5  18        6.25        5.97      3.48 o 
   5   5  18       31.68       32.66      9.75 o 
   6   5  18       24.93       25.51      8.76 o 
   7   5  18        0.81        0.55      7.27 o 
   8   5  18       13.38       15.93     10.45 o 
   0   6  18       21.77       22.73      8.50 o 
   1   6  18       85.21      100.27      9.24 o 
   2   6  18        6.42       11.96      5.63 o 
   3   6  18        2.95       -2.32      4.48 o 
   4   6  18        3.69        5.65      3.38 o 
   5   6  18       19.45       16.36      9.86 o 
   6   6  18        3.49        0.99      7.42 o 
   7   6  18        0.72       -3.13      8.95 o 
   1   7  18       20.74       20.92      6.38 o 
   2   7  18        3.83        2.73      6.34 o 
   3   7  18       60.78       48.76      7.44 o 
   4   7  18        0.21        2.19      3.89 o 
   5   7  18        0.80        2.61      7.56 o 
   6   7  18        0.12        2.23      7.92 o 
   7   7  18        0.05       21.95     11.01 o 
   0   8  18        0.94       -4.58     10.52 o 
   1   8  18       16.41       18.08      7.63 o 
   2   8  18        0.85        4.97      7.40 o 
   3   8  18        0.00        6.10      5.90 o 
   4   8  18        0.30        1.65      8.01 o 
   5   8  18        3.71       22.69     11.34 o 
   6   8  18        0.12        7.97      9.50 o 
   1   9  18       11.83       18.27      9.92 o 
   2   9  18        0.70       14.08      6.42 o 
   3   9  18       24.80       19.54      6.75 o 
   4   9  18        0.57       18.02     10.55 o 
   5   9  18       18.48       43.05     12.63 o 
   0  10  18        3.72       17.26     14.37 o 
   1  10  18       38.96       27.30      8.30 o 
   2  10  18        4.47       12.84      7.49 o 
   3  10  18        0.68       21.97     10.35 o 
   4  10  18        0.18        6.64     10.88 o 
   1   1  19        1.83        3.29      4.46 o 
   2   1  19       11.56       14.33      5.03 o 
   3   1  19        5.75        4.36      4.38 o 
   4   1  19        0.36       -2.22      2.22 o 
   5   1  19        1.51        1.22      3.72 o 
   6   1  19       12.76        7.58      4.05 o 
   7   1  19        0.19        4.62      5.11 o 
   8   1  19        0.00        1.34      4.75 o 
   9   1  19        1.75       14.40      9.43 o 
   0   2  19        8.70       12.72      6.00 o 
   1   2  19      121.18      139.63      9.03 o 
   2   2  19      184.93      191.69      9.09 o 
   3   2  19      121.27      124.13     10.12 o 
   4   2  19       12.92       18.53      5.05 o 
   5   2  19       50.79       46.47      9.64 o 
   6   2  19       29.32       27.52      4.85 o 
   7   2  19        0.01        3.29      5.64 o 
   8   2  19        0.07       -1.48      7.60 o 
   9   2  19        0.00        8.82     11.53 o 
   1   3  19        0.09        4.69      4.66 o 
   2   3  19        1.65        2.61      4.77 o 
   3   3  19       56.64       60.41      4.95 o 
   4   3  19       25.16       22.26      5.00 o 
   5   3  19       19.79        9.42      4.49 o 
   6   3  19       10.88       23.04      7.28 o 
   7   3  19        2.10       12.19      8.88 o 
   8   3  19        0.03       -0.28     14.03 o 
   0   4  19      973.36      993.32     54.19 o 
   1   4  19       14.86        4.28      5.15 o 
   2   4  19       56.43       61.17      7.38 o 
   3   4  19        4.83        5.47      4.76 o 
   4   4  19        0.96       -2.31      3.58 o 
   5   4  19        7.85        5.17      4.21 o 
   6   4  19       22.51       44.39      9.31 o 
   7   4  19        0.67        5.20      7.81 o 
   8   4  19        9.28       28.92     11.05 o 
   1   5  19       52.20       55.67      7.25 o 
   2   5  19      140.78      126.78      9.34 o 
   3   5  19       16.39       11.21      4.89 o 
   4   5  19       50.30       35.48      5.17 o 
   5   5  19       31.94       32.74      9.48 o 
   6   5  19        6.56       -6.85      7.38 o 
   7   5  19        1.73        6.85      8.48 o 
   8   5  19        0.13       -9.35      9.35 o 
   0   6  19      261.05      268.00     32.01 o 
   1   6  19       41.85       34.07      7.41 o 
   2   6  19       26.02       31.58      5.91 o 
   3   6  19        0.05       -3.85      6.15 o 
   4   6  19       12.00        5.39      4.21 o 
   5   6  19        0.09       -1.09      8.25 o 
   6   6  19        8.65       16.08      9.63 o 
   7   6  19        0.52       16.94     10.48 o 
   1   7  19        0.05        1.74      5.90 o 
   2   7  19        2.01        4.02      5.78 o 
   3   7  19        5.31        3.38      6.08 o 
   4   7  19        2.20        0.68      6.37 o 
   5   7  19        1.19        8.16      8.43 o 
   6   7  19        0.24       -1.77      8.43 o 
   7   7  19        2.53        2.16      8.47 o 
   0   8  19       22.22       22.80     10.20 o 
   1   8  19        0.00        5.17      6.56 o 
   2   8  19        4.11        5.34      6.60 o 
   3   8  19        2.73        3.39      5.69 o 
   4   8  19        3.34       12.46     14.95 o 
   5   8  19        1.60        3.40     10.20 o 
   6   8  19        2.08       28.51     11.92 o 
   1   9  19        3.47       10.10      8.57 o 
   2   9  19        1.94        9.37      8.53 o 
   3   9  19        1.15        5.66      5.38 o 
   4   9  19        0.05        5.48      9.80 o 
   5   9  19        0.47       -6.17      9.71 o 
   0  10  19        7.44       22.92     14.34 o 
   1  10  19        7.45       10.46      7.64 o 
   2  10  19        1.31        7.73      6.63 o 
   3  10  19        0.09       12.21     11.43 o 
   0   0  20      798.51      821.68     53.14 o 
   1   0  20      441.91      435.75     23.84 o 
   2   0  20        3.51        2.63      6.86 o 
   3   0  20       44.85       40.42     14.91 o 
   4   0  20      128.35      151.26      9.40 o 
   5   0  20      160.24      132.17     28.42 o 
   6   0  20       75.07       80.15     27.25 o 
   7   0  20        2.61       -3.33     10.42 o 
   8   0  20        2.87        2.57      8.24 o 
   1   1  20        1.16        0.21      4.46 o 
   2   1  20        3.20        4.19      4.43 o 
   3   1  20      419.12      452.66     18.62 o 
   4   1  20        3.34        1.95      2.56 o 
   5   1  20       28.02       24.19      6.17 o 
   6   1  20       47.72       46.14      9.60 o 
   7   1  20        9.29        8.06      5.41 o 
   8   1  20       22.72       21.16     11.64 o 
   0   2  20        4.28        4.12      5.82 o 
   1   2  20       43.41       43.32      6.04 o 
   2   2  20        1.68        1.08      3.80 o 
   3   2  20       12.38        5.66      3.46 o 
   4   2  20       15.27       14.17      4.81 o 
   5   2  20       45.59       56.30      6.58 o 
   6   2  20       14.49       15.00      5.03 o 
   7   2  20        4.22        8.35      5.06 o 
   8   2  20        4.68        7.45     11.29 o 
   1   3  20       27.78       18.24      5.50 o 
   2   3  20      167.21      189.36      9.48 o 
   3   3  20        0.39        3.28      2.84 o 
   4   3  20       10.11        5.97      4.68 o 
   5   3  20        9.89        4.29      5.38 o 
   6   3  20       32.24       32.08      8.77 o 
   7   3  20        0.01        4.98      8.17 o 
   8   3  20       31.67       37.36     12.48 o 
   0   4  20       50.55       21.08     14.83 o 
   1   4  20      248.52      295.44     14.19 o 
   2   4  20      143.27      162.64     10.07 o 
   3   4  20        0.07       -1.53      5.05 o 
   4   4  20       36.41       28.65      6.94 o 
   5   4  20       15.93        8.22      4.29 o 
   6   4  20        8.31        9.99      7.16 o 
   7   4  20        1.10        7.00      8.32 o 
   8   4  20        1.38       -2.70      8.21 o 
   1   5  20       62.12       46.32      9.65 o 
   2   5  20       55.23       48.82      7.02 o 
   3   5  20      192.89      194.69     12.16 o 
   4   5  20        0.18       -0.83      3.20 o 
   5   5  20       12.18        3.70      6.90 o 
   6   5  20        7.92       10.59      8.44 o 
   7   5  20        0.28        2.29      8.05 o 
   0   6  20       37.26       17.44      9.40 o 
   1   6  20       56.20       49.44      8.15 o 
   2   6  20        0.26        1.37      5.11 o 
   3   6  20        1.27        0.74      4.79 o 
   4   6  20        0.73       -2.39      4.02 o 
   5   6  20       17.09       24.29     10.24 o 
   6   6  20        0.08        5.84      8.52 o 
   7   6  20        0.74        2.31      8.86 o 
   1   7  20        0.23       -6.33      6.33 o 
   2   7  20        0.03        2.75      6.47 o 
   3   7  20        5.17        5.86      5.71 o 
   4   7  20        2.63       -0.39      3.19 o 
   5   7  20        2.26       -9.21      9.21 o 
   6   7  20        4.08        8.04     11.80 o 
   0   8  20        5.60        1.69      9.12 o 
   1   8  20        1.26       10.15      7.35 o 
   2   8  20        0.76        1.40      6.48 o 
   3   8  20        0.00       -4.05      5.40 o 
   4   8  20        0.08      -10.65     11.73 o 
   5   8  20        0.02        7.17      9.11 o 
   1   9  20        4.05        8.31      7.43 o 
   2   9  20        0.03       14.89     10.55 o 
   3   9  20        8.51        2.76      9.76 o 
   4   9  20        4.23        3.73     10.48 o 
   0  10  20        4.00       -8.02     15.62 o 
   1  10  20        7.55        2.96      7.72 o 
   2  10  20        6.00       12.37      7.98 o 
   1   1  21       26.43       33.26      7.38 o 
   2   1  21      151.32      209.78     12.62 o 
   3   1  21       34.14       24.54      6.46 o 
   4   1  21       29.38       16.56      5.25 o 
   5   1  21       14.18        6.07      4.18 o 
   6   1  21        3.49        4.01      5.00 o 
   7   1  21        2.89       12.81      7.19 o 
   8   1  21        0.83      -10.07     10.75 o 
   0   2  21      320.75      344.34     32.03 o 
   1   2  21      171.28      177.98     10.40 o 
   2   2  21       22.64       18.81      5.01 o 
   3   2  21       52.49       40.35      7.16 o 
   4   2  21      171.14      206.90     12.18 o 
   5   2  21       11.39        8.48      4.89 o 
   6   2  21       38.00       35.23      7.38 o 
   7   2  21       12.38       12.59      4.59 o 
   8   2  21        0.07       -3.47      9.26 o 
   1   3  21      280.56      292.29     14.52 o 
   2   3  21       88.21      103.39      7.81 o 
   3   3  21       51.63       40.64      6.47 o 
   4   3  21       36.11       21.60      4.95 o 
   5   3  21       46.96       48.97      9.07 o 
   6   3  21        0.06        9.96      5.86 o 
   7   3  21        2.15        6.13      7.93 o 
   8   3  21        0.86       19.61     10.52 o 
   0   4  21      354.16      359.02     27.75 o 
   1   4  21       33.97       22.72      6.19 o 
   2   4  21      128.31      139.65      9.89 o 
   3   4  21       20.58       20.65      4.07 o 
   4   4  21       36.67       21.46      6.73 o 
   5   4  21        2.11       -0.04      3.66 o 
   6   4  21        2.07        2.12      6.82 o 
   7   4  21        0.94        9.61      8.18 o 
   1   5  21        9.15        3.72      5.53 o 
   2   5  21       23.08        6.78      5.39 o 
   3   5  21       10.68        8.72      6.26 o 
   4   5  21       14.54        5.45      4.06 o 
   5   5  21        3.97       10.74      7.95 o 
   6   5  21        2.18        3.42      7.83 o 
   7   5  21        1.21        8.45     10.60 o 
   0   6  21       13.11       12.71      8.28 o 
   1   6  21       48.13       45.18      8.43 o 
   2   6  21       12.07       12.84      5.91 o 
   3   6  21       18.94       15.74      7.10 o 
   4   6  21       19.87       15.61      6.34 o 
   5   6  21        8.15       15.11      8.95 o 
   6   6  21        0.15        1.27     11.10 o 
   1   7  21        0.88        0.01      6.08 o 
   2   7  21       25.10       41.36      8.75 o 
   3   7  21        0.10        1.19      6.82 o 
   4   7  21        7.73       12.87      9.95 o 
   5   7  21        0.45       -2.09      8.11 o 
   6   7  21        2.55       10.03     10.75 o 
   0   8  21        2.64       -3.80      8.93 o 
   1   8  21        0.47       11.74      6.86 o 
   2   8  21        0.22       -8.57      8.57 o 
   3   8  21        2.52       11.88      9.17 o 
   4   8  21        0.27       18.74     10.40 o 
   5   8  21        1.76      -11.12     11.12 o 
   1   9  21        4.33       12.27      8.96 o 
   2   9  21        1.82        1.62      6.52 o 
   3   9  21        0.00        2.50      9.74 o 
   0  10  21        0.24       11.66     12.93 o 
   0   0  22      651.61      610.81     52.79 o 
   1   0  22      225.96      225.10     18.33 o 
   2   0  22       32.60       58.78     11.45 o 
   3   0  22      130.13      148.58     16.31 o 
   4   0  22        0.00       -2.51      4.75 o 
   5   0  22        3.46        7.27      4.34 o 
   6   0  22        6.71        7.00      8.81 o 
   7   0  22        8.26        3.38      8.09 o 
   8   0  22        0.07        5.42      8.51 o 
   1   1  22        2.79        2.65      5.47 o 
   2   1  22      469.88      492.79     22.44 o 
   3   1  22       20.90       15.74      5.68 o 
   4   1  22        0.37        0.11      3.06 o 
   5   1  22        7.64        8.89      6.07 o 
   6   1  22       19.28       14.01      6.51 o 
   7   1  22       14.57       16.04      8.84 o 
   8   1  22       19.66        8.45      9.22 o 
   0   2  22       41.60       39.53     14.24 o 
   1   2  22      458.19      491.05     19.79 o 
   2   2  22      177.35      182.42     11.06 o 
   3   2  22       30.49       21.25      4.88 o 
   4   2  22       24.75       22.39      6.21 o 
   5   2  22        1.01        2.67      5.45 o 
   6   2  22        6.86       10.00      5.28 o 
   7   2  22        0.07       -6.86      8.60 o 
   8   2  22        2.20       11.29     11.11 o 
   1   3  22        0.11       -1.69      5.20 o 
   2   3  22      120.52      133.29      9.38 o 
   3   3  22       16.28       12.09      3.86 o 
   4   3  22        0.28       -0.96      4.23 o 
   5   3  22        4.53        8.87      5.03 o 
   6   3  22        8.51       25.98      9.15 o 
   7   3  22        0.05       19.25     11.31 o 
   0   4  22        3.18       -1.31      7.80 o 
   1   4  22       73.05       54.48     10.73 o 
   2   4  22        0.55        0.66      5.26 o 
   3   4  22       35.30       28.98      8.18 o 
   4   4  22        4.72        4.95      5.79 o 
   5   4  22        0.58        6.29      6.56 o 
   6   4  22        0.15        8.72      7.93 o 
   7   4  22        1.09        7.39      9.22 o 
   1   5  22        5.80        6.17      5.71 o 
   2   5  22        0.22        1.45      5.33 o 
   3   5  22       23.99       15.79      6.60 o 
   4   5  22        0.55       -1.94      4.56 o 
   5   5  22        6.05       17.47      8.88 o 
   6   5  22        4.10        5.95     10.10 o 
   7   5  22        4.23       -5.78     10.04 o 
   0   6  22        2.98        2.56      8.34 o 
   1   6  22        0.27        0.96      5.67 o 
   2   6  22        1.93        4.77      6.02 o 
   3   6  22        0.62        0.54      5.39 o 
   4   6  22        0.04        5.77      7.49 o 
   5   6  22        7.34       17.00      9.11 o 
   6   6  22        1.40       -0.19      9.56 o 
   1   7  22        4.32        3.00      6.39 o 
   2   7  22        2.08        6.76      6.88 o 
   3   7  22        0.38        5.14      6.52 o 
   4   7  22        0.19        7.57     11.02 o 
   5   7  22        3.91       10.14      9.01 o 
   0   8  22       13.62       15.51     11.94 o 
   1   8  22        0.91        7.79      7.15 o 
   2   8  22        0.59       -2.52      6.50 o 
   3   8  22        0.03       -3.78      5.95 o 
   4   8  22        0.83       10.81      9.92 o 
   1   9  22        0.05        9.64      8.31 o 
   2   9  22        0.09       -1.51     10.79 o 
   3   9  22        0.01        3.66     10.28 o 
   1   1  23       12.64       19.15      7.33 o 
   2   1  23        8.93        6.63      5.68 o 
   3   1  23       18.92       12.63      6.79 o 
   4   1  23        9.36        6.66      4.64 o 
   5   1  23        0.35        3.64      4.36 o 
   6   1  23        9.01        7.59      5.21 o 
   7   1  23        1.25       14.57      8.70 o 
   0   2  23      421.27      381.33     43.44 o 
   1   2  23       17.63       26.85      6.95 o 
   2   2  23      350.50      368.37     17.01 o 
   3   2  23        8.83        5.34      4.50 o 
   4   2  23       23.22       12.29      5.72 o 
   5   2  23        1.28        2.87      5.00 o 
   6   2  23       13.33        8.09      6.36 o 
   7   2  23        6.05       -1.93     10.41 o 
   1   3  23        0.69       -0.37      5.65 o 
   2   3  23      114.87      118.61      9.83 o 
   3   3  23       23.45       28.10      6.22 o 
   4   3  23      138.40      105.48     10.33 o 
   5   3  23       30.13       21.21      6.91 o 
   6   3  23        0.58        0.20      7.03 o 
   7   3  23        5.68       15.44     10.96 o 
   0   4  23       12.82        9.13      8.20 o 
   1   4  23       31.15       14.88      6.22 o 
   2   4  23       20.40       22.47      7.09 o 
   3   4  23       19.86       17.02      4.66 o 
   4   4  23       91.79       54.62     13.14 o 
   5   4  23        1.15        1.58      5.69 o 
   6   4  23        6.84       13.70      9.04 o 
   7   4  23        3.70       11.74      8.90 o 
   1   5  23       13.57       11.45      6.37 o 
   2   5  23        3.60       10.41      6.20 o 
   3   5  23        0.03       -4.02      5.44 o 
   4   5  23        3.87       -1.22      4.33 o 
   5   5  23        2.54       16.11      9.93 o 
   6   5  23        6.30       17.15     10.90 o 
   0   6  23        2.01        7.58      8.58 o 
   1   6  23       13.53       21.31      8.55 o 
   2   6  23        0.44        2.81      6.05 o 
   3   6  23        9.75       16.16      6.58 o 
   4   6  23        7.29       13.86      5.97 o 
   5   6  23        0.96        9.00      8.82 o 
   6   6  23        2.54        8.79     10.65 o 
   1   7  23        7.23        8.74      7.04 o 
   2   7  23        4.38       19.18      7.93 o 
   3   7  23        0.25       14.35      9.01 o 
   4   7  23        9.15       25.29     11.80 o 
   5   7  23        0.18       21.65     11.88 o 
   0   8  23        0.74       16.42     17.26 o 
   1   8  23        0.18        8.48      6.82 o 
   2   8  23        1.06        8.04      8.53 o 
   3   8  23        0.63        9.53     14.10 o 
   4   8  23        1.38        7.95     10.34 o 
   1   9  23        1.62       11.14      9.73 o 
   0   0  24      282.49      300.83     33.46 o 
   1   0  24      116.09      124.26     16.18 o 
   2   0  24        5.16        0.70      7.56 o 
   3   0  24       46.43       33.39     12.76 o 
   4   0  24        9.68        8.70      8.87 o 
   5   0  24       11.66        7.91      6.53 o 
   6   0  24       36.67       44.16     25.49 o 
   7   0  24        1.37        7.02     10.21 o 
   1   1  24       26.10       30.86      7.95 o 
   2   1  24      129.54      150.32     12.53 o 
   3   1  24       33.52       24.55      7.85 o 
   4   1  24       18.56        7.57      4.88 o 
   5   1  24        9.83        4.67      5.68 o 
   6   1  24        3.75       13.26     10.06 o 
   7   1  24       10.46       27.70     10.66 o 
   0   2  24        8.32        6.97      8.87 o 
   1   2  24       60.15       70.00      8.98 o 
   2   2  24       11.48       12.53      5.57 o 
   3   2  24       13.93       10.42      5.30 o 
   4   2  24        0.06        1.61      5.27 o 
   5   2  24        4.65        3.20      5.29 o 
   6   2  24        0.31        6.44      6.83 o 
   7   2  24        3.62        3.15      9.06 o 
   1   3  24       40.44       27.46      7.91 o 
   2   3  24        8.93        8.05      5.49 o 
   3   3  24       10.44        7.95      5.03 o 
   4   3  24        8.65       -3.29      5.73 o 
   5   3  24        5.07        8.53      6.96 o 
   6   3  24        3.56       13.93      8.59 o 
   7   3  24        9.52       11.40     10.33 o 
   0   4  24        2.34       -1.62      7.37 o 
   1   4  24        0.15        6.11      6.53 o 
   2   4  24       12.97       12.68      6.91 o 
   3   4  24        1.51        6.25      4.04 o 
   4   4  24        0.05        7.45      7.75 o 
   5   4  24        0.88        0.08      8.30 o 
   6   4  24        0.24        4.99      8.89 o 
   1   5  24        4.53        4.05      7.30 o 
   2   5  24        7.93        4.98      6.51 o 
   3   5  24        0.18        2.23      6.94 o 
   4   5  24        2.19        5.17      5.16 o 
   5   5  24        0.38       16.43     11.59 o 
   6   5  24       27.21       53.72     13.34 o 
   0   6  24       39.16       13.57     11.30 o 
   1   6  24        1.97        9.80      6.93 o 
   2   6  24        0.01        3.99      6.89 o 
   3   6  24        0.87       -1.87      6.85 o 
   4   6  24        7.60        8.77      9.94 o 
   5   6  24        0.16        1.66      8.60 o 
   1   7  24        0.13       -0.29      7.55 o 
   2   7  24        0.15       15.20      7.75 o 
   3   7  24        0.71       15.01      6.95 o 
   4   7  24        4.57       27.40     11.32 o 
   0   8  24        4.16       15.97     11.44 o 
   1   8  24        0.95       -3.67      7.02 o 
   2   8  24        0.07       18.53      9.42 o 
   3   8  24        1.46       13.72     12.48 o 
   1   1  25       16.90       27.98      7.63 o 
   2   1  25        1.29        0.74      5.56 o 
   3   1  25        0.52        0.65      4.89 o 
   4   1  25        0.15        1.12      2.99 o 
   5   1  25        1.06        6.06      6.19 o 
   6   1  25        3.46        3.28      6.24 o 
   7   1  25        1.19        8.45      9.74 o 
   0   2  25      188.11      171.16     22.84 o 
   1   2  25        1.57        1.90      5.46 o 
   2   2  25       62.64       52.95      8.49 o 
   3   2  25       33.23       19.68      6.45 o 
   4   2  25       17.69       19.23      8.84 o 
   5   2  25        0.86        6.68      5.83 o 
   6   2  25        5.90        5.31      6.81 o 
   1   3  25       45.18       38.36     10.57 o 
   2   3  25       74.81       48.98     10.99 o 
   3   3  25        1.12       -5.61      5.61 o 
   4   3  25       20.20       15.99      6.60 o 
   5   3  25        0.15        2.97      7.90 o 
   6   3  25        2.37       15.14      8.43 o 
   0   4  25        1.11        4.63      9.04 o 
   1   4  25       17.80       19.34      7.23 o 
   2   4  25       11.56        2.44      6.25 o 
   3   4  25       21.20       19.39      6.99 o 
   4   4  25       59.15       44.78      9.39 o 
   5   4  25        0.03        8.45      9.94 o 
   6   4  25        5.23       35.55     12.69 o 
   1   5  25        1.93        5.71      6.78 o 
   2   5  25        1.64       11.80      8.37 o 
   3   5  25       15.14       26.70      9.84 o 
   4   5  25        0.73       10.92      7.72 o 
   5   5  25        5.66       12.48     10.50 o 
   0   6  25       16.20        7.58      9.34 o 
   1   6  25        8.50       10.37      6.89 o 
   2   6  25        0.04       -3.27      6.87 o 
   3   6  25        1.97        6.54      7.09 o 
   4   6  25        0.24       23.35     10.55 o 
   1   7  25        0.00       -2.50      7.63 o 
   2   7  25        0.93       -1.25      7.33 o 
   3   7  25        0.20       14.72     12.18 o 
   0   8  25        0.28       -9.73     10.17 o 
   1   8  25       11.00       20.66      8.16 o 
   0   0  26        8.97       18.89     14.73 o 
   1   0  26      518.44      588.02     39.49 o 
   2   0  26       36.12       44.22     16.93 o 
   3   0  26        4.02       15.60      9.43 o 
   4   0  26        0.77       -0.06      7.90 o 
   5   0  26       32.73       28.87     15.99 o 
   6   0  26        1.30       12.26     10.80 o 
   1   1  26       12.27       17.15      8.17 o 
   2   1  26        4.90        1.43      6.81 o 
   3   1  26       62.63       28.82     11.91 o 
   4   1  26       12.43        8.85      4.97 o 
   5   1  26        0.26        6.82      6.72 o 
   6   1  26        0.04       10.42      8.82 o 
   0   2  26       13.58        8.30      9.35 o 
   1   2  26       36.85       49.01      8.97 o 
   2   2  26       28.25       21.02      6.94 o 
   3   2  26        5.40        0.90      4.89 o 
   4   2  26        0.24       -3.79      6.13 o 
   5   2  26        7.97        6.54      5.74 o 
   6   2  26        0.69       -0.22      8.96 o 
   1   3  26        1.34       -0.07      5.99 o 
   2   3  26       64.53       50.70      9.11 o 
   3   3  26        9.85        6.63      6.11 o 
   4   3  26       28.52       26.74      8.51 o 
   5   3  26        0.31       -6.33      6.33 o 
   6   3  26        2.26       10.66     10.79 o 
   0   4  26        2.29        0.44      8.03 o 
   1   4  26        0.43        5.01      6.60 o 
   2   4  26        0.00       10.04      7.01 o 
   3   4  26        0.03        4.20      8.74 o 
   4   4  26       44.82       44.36     10.07 o 
   5   4  26        8.17        6.54      9.50 o 
   1   5  26        1.37       -1.17      6.82 o 
   2   5  26        0.25       17.16      7.83 o 
   3   5  26       38.50       44.63     10.16 o 
   4   5  26        6.12        5.24      9.32 o 
   5   5  26        0.21       21.14     12.51 o 
   0   6  26        4.83       14.60     11.92 o 
   1   6  26        0.29        4.29      6.70 o 
   2   6  26        1.66        8.44      7.48 o 
   3   6  26        1.05       14.02      7.77 o 
   4   6  26        3.58        8.49     10.63 o 
   1   7  26        1.22       12.88      8.04 o 
   2   7  26        0.01       10.28      9.61 o 
   1   1  27        0.00        9.04      7.95 o 
   2   1  27        5.07        3.07      6.75 o 
   3   1  27        4.07        0.98      5.64 o 
   4   1  27        2.71        1.64      6.48 o 
   5   1  27        0.24        8.91      7.35 o 
   6   1  27        0.08        8.93      7.39 o 
   0   2  27        0.90       11.14      9.90 o 
   1   2  27        2.72        6.31      6.20 o 
   2   2  27        3.94        0.93      5.99 o 
   3   2  27        0.74        2.80      5.14 o 
   4   2  27        0.04        1.50      6.43 o 
   5   2  27        2.91        5.93      6.67 o 
   1   3  27        5.60        7.62      6.52 o 
   2   3  27        0.06        3.26      6.38 o 
   3   3  27        0.16        9.38      7.48 o 
   4   3  27        0.01       12.71      9.52 o 
   5   3  27        5.13        6.44      6.86 o 
   0   4  27        0.01        8.05      9.93 o 
   1   4  27        2.73        1.43      6.64 o 
   2   4  27        3.46       -2.82      6.05 o 
   3   4  27        0.01        6.42      8.17 o 
   4   4  27        0.13        9.82      6.91 o 
   5   4  27        5.12       19.65     12.30 o 
   1   5  27        1.16       10.68      8.89 o 
   2   5  27        2.19        4.63      7.34 o 
   3   5  27        0.07       18.52      9.20 o 
   4   5  27        1.17        7.72     11.11 o 
   0   6  27       10.36       13.70     11.24 o 
   1   6  27        2.12        9.02      7.48 o 
   2   6  27        0.45        2.47      9.35 o 
   3   6  27        2.96       15.77      9.99 o 
   1   7  27        0.01        6.84      9.30 o 
   0   0  28       38.72       31.33     22.60 o 
   1   0  28       61.91       55.99     18.32 o 
   2   0  28       26.92       28.62     11.90 o 
   3   0  28        0.27       11.12     10.15 o 
   4   0  28        2.48        5.08     12.93 o 
   5   0  28        8.27        4.17     12.81 o 
   1   1  28        0.04       -2.88      6.86 o 
   2   1  28       10.50        6.91      7.77 o 
   3   1  28        0.32        2.99      7.11 o 
   4   1  28        6.31        1.94      7.15 o 
   5   1  28        3.18        9.90      7.51 o 
   0   2  28       25.10       16.49     10.85 o 
   1   2  28       10.00        9.07      6.81 o 
   2   2  28       11.92       10.03      7.21 o 
   3   2  28        0.00       11.97      7.78 o 
   4   2  28        1.24        5.43      7.14 o 
   5   2  28        1.06       -4.17      6.90 o 
   1   3  28        0.01        0.28      6.10 o 
   2   3  28       18.87       12.02      7.26 o 
   3   3  28        2.87       18.08      9.79 o 
   4   3  28        8.25       11.23      9.04 o 
   0   4  28        5.12       12.95     12.85 o 
   1   4  28        0.63       13.14      7.41 o 
   2   4  28        1.19        8.70      7.54 o 
   3   4  28        1.76       -3.80     11.59 o 
   4   4  28        3.50        1.19      6.31 o 
   1   5  28        3.63        8.10      8.25 o 
   2   5  28        0.71        4.66     10.42 o 
   3   5  28       36.30       45.66     12.77 o 
   0   6  28        7.86       12.72     11.64 o 
   1   6  28        2.73       15.79      9.51 o 
   1   1  29        1.51       -0.61      7.28 o 
   2   1  29        8.06       18.41      7.94 o 
   3   1  29        5.25       11.57      7.48 o 
   4   1  29        1.18        7.81      8.07 o 
   0   2  29       10.73       13.16     10.03 o 
   1   2  29        2.49        8.45      7.09 o 
   2   2  29        3.15        6.18      7.46 o 
   3   2  29        0.81        4.07      7.51 o 
   4   2  29        9.44       15.69      8.32 o 
   1   3  29        0.18        4.72      6.93 o 
   2   3  29        9.82        7.52      7.10 o 
   3   3  29        1.53        5.35      9.34 o 
   4   3  29        3.61        1.09      8.56 o 
   0   4  29        1.53       15.86     12.26 o 
   1   4  29        0.04        6.16      7.56 o 
   2   4  29        2.28       10.48     10.82 o 
   3   4  29        1.77       -1.99      9.40 o 
   1   5  29        0.26       11.37     10.63 o 
   2   5  29        1.38       11.46      8.91 o 
   0   0  30       80.16       84.23     25.07 o 
   1   0  30        6.77       24.86     14.26 o 
   2   0  30       28.44       30.50     13.40 o 
   3   0  30        7.05        4.68     10.41 o 
   1   1  30        4.17       20.19      9.24 o 
   2   1  30       12.92        0.59      6.79 o 
   3   1  30        2.19        7.57      7.97 o 
   0   2  30       10.66       11.28     11.10 o 
   1   2  30        4.44        7.39      8.05 o 
   2   2  30        1.12       10.19      7.31 o 
   3   2  30        2.48        8.13      7.98 o 
   1   3  30        0.07        7.82      7.55 o 
   2   3  30        0.00        4.21      9.13 o 
   0   4  30        2.90       17.62     12.28 o 
   1   4  30        3.50       17.78      9.31 o 
   1   1  31        0.01       15.60      9.30 o 
   2   1  31        0.48       13.37      9.47 o 
   0   2  31        1.09        5.49     10.30 o 
   1   2  31        2.49        9.60      7.96 o 
   2   2  31        1.95       23.45      9.67 o 
                                                 
